# Supplementary material for: Defense-Related Transcriptional Reprogramming in Vitamin E-Deficient Arabidopsis Mutants Exposed to Contrasting Phosphate Availability
Source: Front Plant Sci. 2017 Aug 10;8:1396. doi: 10.3389/fpls.2017.01396 (PMC5554346; doi:10.3389/fpls.2017.01396)
Supplement: Supplementary file 1 [file Table_1.XLS]

## Sheet: Suppl Table 1
Suppl. Table 1. Differentially expressed TFs with 3 (log2FCh) as cut-off in the wild type
AGI	Annotation	Cross-reference (Pfam)	Protein names	A	B	C	D
AT1G01150	Homeodomain-like protein with RING/FYVE/PHD-type zinc finger domain	-	Homeodomain-like protein with RING/FYVE/PHD-type zinc finger domain-containing protein	7.70665	0.102425	0.318504	-4.43285
AT1G01250	Integrase-type DNA-binding superfamily protein	PF00847;	Ethylene-responsive transcription factor ERF023	0.059274	1.34544	-4.15102	-2.86486
AT1G01520	ASG4__Homeodomain-like superfamily protein	PF00249;	Protein REVEILLE 3 (Myb transcription factor LHY-CCA1-like3) (Myb-related protein ASG4) (Protein ALTERED SEED GERMINATION 4) (Transcription factor ASG4)	6.2926	-3.94802	0.89707	-9.34356
AT1G01530	AGL28__AGAMOUS-like 28	PF00319;	Agamous-like MADS-box protein AGL28	7.04923	0.250853	-0.371704	0.0538
AT1G01780	PLIM2b__GATA type zinc finger transcription factor family protein	PF00412;	LIM domain-containing protein PLIM2b (Pollen-expressed LIM protein 2B)	4.62705	-0.201469	2.16378	-2.66474
AT1G02040	C2H2-type zinc finger family protein	-	At1g02040 (C2H2-type zinc finger family protein) (Putative uncharacterized protein At1g02040)	-7.62763	-9.20123	0.78601	-0.787586
AT1G02340	FBI1_HFR1_REP1_RSF1__basic helix-loop-helix (bHLH) DNA-binding superfamily protein	PF00010;	Transcription factor HFR1 (Basic helix-loop-helix protein 26) (AtbHLH26) (bHLH 26) (Protein LONG HYPOCOTYL IN FAR-RED 1) (Protein REDUCED PHYTOCHROME SIGNALING) (Reduced sensitivity to far-red light) (Transcription factor EN 68) (bHLH transcription factor bHLH026)	-0.057736	-3.29226	2.491	-0.743528
AT1G03790	AtTZF4_SOM_TZF4__Zinc finger C-x8-C-x5-C-x3-H type family protein	PF00642;	Zinc finger CCCH domain-containing protein 2 (AtC3H2) (Protein SOMNUS) (SOM)	-3.22178	-2.34293	-0.287932	0.590917
AT1G05230	HDG2__homeodomain GLABROUS 2	PF00046;PF01852;	Homeobox-leucine zipper protein HDG2 (HD-ZIP protein HDG2) (Homeodomain GLABRA 2-like protein 2) (Homeodomain transcription factor HDG2) (Protein HOMEODOMAIN GLABROUS 2)	3.97519	3.67497	-0.505779	-0.805991
AT1G05830	ATX2_SDG30__trithorax-like protein 2	PF05965;PF05964;PF00855;PF00856;	Histone-lysine N-methyltransferase ATX2 (EC 2.1.1.43) (Protein SET DOMAIN GROUP 30) (Trithorax-homolog protein 2) (TRX-homolog protein 2)	-3.45098	0.445645	0.907854	4.80448
AT1G06150	EMB1444__basic helix-loop-helix (bHLH) DNA-binding superfamily protein	PF14215;	Transcription factor EMB1444 (Basic helix-loop-helix protein 169) (AtbHLH169) (bHLH 169) (LONESOME HIGHWAY-like protein 1) (Protein EMBRYO DEFECTIVE 1444) (bHLH transcription factor bHLH169)	1.66298	-0.791704	3.33801	0.883332
AT1G06910	TRFL7__TRF-like 7	-	MYB transcription factor (TRF-like 7)	0.575632	-3.75998	3.54026	-0.795352
AT1G08620	PKDM7D__Transcription factor jumonji (jmj) family protein / zinc finger (C5HC2 type) family protein	PF05965;PF05964;PF02373;PF02375;PF02928;	Putative lysine-specific demethylase JMJ16 (EC 1.14.11.-) (Jumonji domain-containing protein 16) (Lysine-specific histone demethylase JMJ16) (Protein JUMONJI 16)	-7.68753	-1.42491	2.01471	8.27733
AT1G09540	ATMYB61_MYB61__myb domain protein 61	PF00249;	Transcription factor MYB61 (Myb-related protein 61) (AtMYB61)	3.81045	1.25276	-0.284838	-2.84254
AT1G09770	ATCDC5_ATMYBCDC5_CDC5__cell division cycle 5	PF11831;	Cell division cycle 5-like protein (Cdc5-like protein) (Atypical R2R3-MYB transcription factor CDC5) (MOS4-associated complex protein 1) (MAC protein 1) (Protein MYB DOMAIN CELL DIVISION CYCLE 5) (AtMYBCD5)	-7.05364	-1.2871	2.47268	8.23923
AT1G12260	ANAC007_EMB2749_NAC007_VND4__NAC 007	PF02365;	NAC domain-containing protein 7 (ANAC007) (Protein EMBRYO DEFECTIVE 2749) (Protein VASCULAR RELATED NAC-DOMAIN 4)	-4.46276	-4.21711	4.23749	4.48315
AT1G12540	basic helix-loop-helix (bHLH) DNA-binding superfamily protein	PF00010;	Transcription factor bHLH55 (Basic helix-loop-helix protein 55) (AtbHLH55) (bHLH 55) (Transcription factor EN 1) (bHLH transcription factor bHLH055)	3.01393	0.542136	-0.088287	-2.56008
AT1G12610	DDF1__Integrase-type DNA-binding superfamily protein	PF00847;	Dehydration-responsive element-binding protein 1F (Protein DREB1F)	-1.72978	-0.536355	-4.08296	-2.88953
AT1G12980	DRN_ESR1__Integrase-type DNA-binding superfamily protein	PF00847;	Ethylene-responsive transcription factor ESR1 (Protein DORNROSCHEN) (Protein ENHANCER OF SHOOT REGENERATION 1)	-0.079564	0.905297	-3.21918	-2.23432
AT1G13600	AtbZIP58_bZIP58__basic leucine-zipper 58	PF00170;	Basic leucine-zipper 58 (F13B4.8 protein) (F21F23.3 protein) (Putative bZIP transcription factor) (Putative uncharacterized protein At1g13600)	-0.440509	-4.18666	3.61207	-0.13408
AT1G14350	AtMYB124_FLP_MYB124__Duplicated homeodomain-like superfamily protein	-	Transcription factor MYB124 (Myb-related protein 124) (AtMYB124) (Protein FOUR LIPS)	5.39013	-2.07263	3.93072	-3.53203
AT1G15720	TRFL5__TRF-like 5	PF00249;	At1g15720 (F7H2.6 protein) (MYB transcription factor) (Putative uncharacterized protein At1g15720) (TRF-like 5)	6.69083	0.412345	0.957564	-5.32092
AT1G16070	AtTLP8_TLP8__tubby like protein 8	PF01167;	Tubby-like protein 8 (AtTLP8)	-0.345146	-0.652608	4.41847	-3.76262
AT1G16490	ATMYB58_MYB58__myb domain protein 58	PF00249;	Transcription factor MYB58 (Myb-related protein 58) (AtMYB58)	5.83669	-9.66603	7.11032	-8.3924
AT1G17460	TRFL3__TRF-like 3	PF00249;	TRF-like 3	0.637997	-1.49078	3.10706	0.978282
AT1G17590	NF-YA8__nuclear factor Y, subunit A8	PF02045;	Nuclear transcription factor Y subunit A-8 (AtNF-YA-8)	4.29315	1.55137	1.97519	-0.76659
AT1G18330	EPR1_RVE7__Homeodomain-like superfamily protein	PF00249;	Protein REVEILLE 7 (Early-phytochrome-responsive 1) (MYB-related transcription factor EPR1)	-5.82043	-2.33658	1.59871	5.08256
AT1G18570	AtMYB51_BW51A_BW51B_HIG1_MYB51__myb domain protein 51	PF00249;	Transcription factor MYB51 (Myb-related protein 51) (AtMYB51) (Protein HIGH INDOLIC GLUCOSINOLATE 1) (Transcription factor HIG1)	-3.2744	-0.514995	0.788965	3.54837
AT1G18710	AtMYB47_MYB47__myb domain protein 47	PF00249;	MYB transcription factor (Myb domain protein 47) (Putative MYB47 transcription factor)	-4.88169	1.03185	-2.06779	3.84575
AT1G18750	AGL65__AGAMOUS-like 65	PF00319;	Agamous-like MADS-box protein AGL65	-7.52803	-1.96924	1.73365	7.29244
AT1G18960	myb-like HTH transcriptional regulator family protein	PF00249;	F14D16.11 (Myb-like HTH transcriptional regulator family protein) (Putative uncharacterized protein At1g18960)	6.56195	0.355215	-0.107884	-0.29443
AT1G19850	ARF5_IAA24_MP__Transcriptional factor B3 family protein / auxin-responsive factor AUX/IAA-related	PF02309;PF06507;PF02362;	Auxin response factor 5 (Auxin-responsive protein IAA24) (Transcription factor MONOPTEROS)	3.3763	0.86394	3.08552	0.573152
AT1G20640	NLP4__Plant regulator RWP-RK family protein	PF00564;PF02042;	Protein NLP4 (AtNLP4) (NIN-like protein 4) (Nodule inception protein-like protein 4)	0.728051	-3.10891	4.03923	0.202266
At1g20693	HMG BETA 1_HMGB2_NFD02_NFD2__high mobility group B2	PF00505;	High mobility group B protein 2 (High mobility group protein B 1) (AtHMGbeta1) (HMG beta 1) (Nucleosome/chromatin assembly factor group D 02) (Nucleosome/chromatin assembly factor group D 2)	14.4432	14.4129	-1.48373	-1.51404
At1g20696	HMGB3_NFD03_NFD3__high mobility group B3	PF00505;	High mobility group B protein 3 (High mobility group protein B 2) (AtHMGbeta2) (HMG beta 2) (Nucleosome/chromatin assembly factor group D 03) (Nucleosome/chromatin assembly factor group D 3)	11.0466	10.9754	-1.71509	-1.78624
AT1G21340	Dof-type zinc finger DNA-binding family protein	PF02701;	Dof zinc finger protein DOF1.2 (AtDOF1.2)	0.009315	-3.26353	1.92034	-1.3525
AT1G21700	ATSWI3C_CHB4_SWI3C__SWITCH/sucrose nonfermenting 3C	PF00249;PF04433;PF16495;	SWI/SNF complex subunit SWI3C (AtSWI3C) (Transcription regulatory protein SWI3C)	-0.234305	-2.24717	3.52013	-0.128498
AT1G22130	AGL104__AGAMOUS-like 104	PF00319;	Agamous-like MADS-box protein AGL104	-2.72247	-0.335378	1.62338	4.01047
AT1G22590	AGL87__AGAMOUS-like 87	PF00319;	AGAMOUS-like 87 (MADS-box protein AGL87)	1.80374	-1.58974	-0.521254	-3.91473
AT1G22810	Integrase-type DNA-binding superfamily protein	PF00847;	Ethylene-responsive transcription factor ERF019	-2.07726	0.202907	-4.81175	-2.53159
AT1G23420	INO__Plant-specific transcription factor YABBY family protein	PF04690;	Axial regulator YABBY 4 (Protein INNER NO OUTER)	-3.71907	-0.299689	-0.060598	3.08382
AT1G24260	AGL9_SEP3__K-box region and MADS-box transcription factor family protein	PF01486;PF00319;	Developmental protein SEPALLATA 3 (Agamous-like MADS-box protein AGL9)	0.118622	0.091104	-1.49228	-5.90656
AT1G25250	AtIDD16_IDD16__indeterminate(ID)-domain 16	-	Protein indeterminate-domain 16 (AtIDD16)	-3.8133	-6.16985	0.661537	-1.69501
AT1G25340	AtMYB116_MYB116__myb domain protein 116	PF00249;	MYB transcription factor (Myb domain protein 116) (Myb family transcription factor) (Putative transcription factor MYB116)	10.3518	-0.165824	-0.013397	-0.355944
AT1G25470	CRF12__AP2 domain-containing transcription factor family protein	PF00847;	Ethylene-responsive transcription factor ERF116	-3.64767	0.218	0.187	2.54816
AT1G26780	AtMYB117_LOF1_MYB117__myb domain protein 117	PF00249;	Transcription factor MYB117 (MYB-domain transcription factor LOF1) (Myb-related protein 117) (AtMYB117) (Protein CONSTRICTED FRUIT) (Protein LATERAL ORGAN FUSION 1)	8.19698	0.144892	-0.154326	-7.60596
AT1G27360	SPL11__squamosa promoter-like 11	PF03110;	Squamosa promoter-binding-like protein 11	-0.042567	-3.07522	3.31346	0.280807
AT1G28160	Integrase-type DNA-binding superfamily protein	PF00847;	Ethylene-responsive transcription factor ERF087	2.82778	-0.05	0.10869	-3.51452
AT1G28450	AGL58__AGAMOUS-like 58	PF00319;	AGAMOUS-like 58 (F3M18.11)	4.669	-0.105076	-3.73908	-8.51316
AT1G29600	Zinc finger C-x8-C-x5-C-x3-H type family protein	PF00642;	Zinc finger C-x8-C-x5-C-x3-H type family protein	-5.05626	-4.43254	1.42233	2.04606
AT1G30500	NF-YA7__nuclear factor Y, subunit A7	PF02045;	Nuclear transcription factor Y subunit A-7 (AtNF-YA-7)	7.40668	6.94691	-0.665908	-1.12567
AT1G30670	basic helix-loop-helix (bHLH) DNA-binding superfamily protein	PF00010;	Transcription factor bHLH52 (Basic helix-loop-helix protein 52) (AtbHLH52) (bHLH 52) (Transcription factor EN 124) (bHLH transcription factor bHLH052)	-0.3528	-4.07047	3.48857	-0.435
AT1G31140	AGL63_GOA__GORDITA	PF00319;	Agamous-like MADS-box protein AGL63 (Protein GORDITA)	5.51805	-4.88086	3.6985	-6.70041
AT1G31310	hydroxyproline-rich glycoprotein family protein	-	Hydroxyproline-rich glycoprotein family protein	0.112487	-1.52191	-6.06288	-7.69728
AT1G31630	AGL86__AGAMOUS-like 86	PF00319;	Agamous-like MADS-box protein AGL86	7.99014	0.239162	0.214465	-0.265153
AT1G33070	MADS-box family protein	PF00319;	MADS-box family protein	11.6674	0.473576	-5.17454	-16.3684
AT1G42670		-	-	7.63194	5.69623	-0.041976	-1.97769
AT1G43850	SEU__SEUSS transcriptional co-regulator	-	Transcriptional corepressor SEUSS (AtSEU)	2.0057	-1.85653	4.39828	0.536057
AT1G46408	AGL97__AGAMOUS-like 97	PF00319;	Agamous-like MADS-box protein AGL97	0.532337	0.177719	0.227439	-6.59444
AT1G47760	AGL102__AGAMOUS-like 102	PF00319;	AGAMOUS-like 102 (MADS-box protein AGL102) (T2E6.17)	-3.43382	-0.173112	-2.1974	1.0633
At1g48500	AtJAZ4_JAZ4_TIFY6A__jasmonate-zim-domain protein 4	PF09425;PF06200;	Protein TIFY 6A (Jasmonate ZIM domain-containing protein 4)	1.72229	3.49035	-1.5525	0.215563
AT1G49010	Duplicated homeodomain-like superfamily protein	PF00249;	At1g49010 (Duplicated homeodomain-like superfamily protein) (F27J15.20) (MYB transcription factor) (Putative uncharacterized protein)	3.69743	-0.846307	0.198048	-4.34569
AT1G49720	ABF1_AtABF1__abscisic acid responsive element-binding factor 1	PF00170;	ABSCISIC ACID-INSENSITIVE 5-like protein 4 (Abscisic acid responsive elements-binding factor 1) (ABRE-binding factor 1) (bZIP transcription factor 35) (AtbZIP35)	1.51163	-1.20097	3.30142	0.588814
AT1G54760	AGL85__AGAMOUS-like 85	PF00319;	AGAMOUS-like 85 (T22H22.17 protein)	-0.918588	-8.82543	0.915262	-6.99159
AT1G55580	LAS_SCL18__GRAS family transcription factor	PF03514;	Scarecrow-like protein 18 (AtSCL18) (GRAS family protein 7) (AtGRAS-7) (Protein LATERAL SUPPRESSOR)	2.71837	-4.24657	5.25184	-1.7131
AT1G56160	ATMYB72_MYB72__myb domain protein 72	PF00249;	Myb domain protein 72 (Myb-family transcription factor, putative) (T6H22.4 protein)	9.27934	-1.99282	0.399265	-10.8729
AT1G57560	AtMYB50_MYB50__myb domain protein 50	PF00249;	Myb domain protein 50	-4.13827	-0.029078	-0.896794	3.2124
AT1G60040	AGL49__AGAMOUS-like 49	PF00319;	Agamous-like MADS-box protein AGL49	5.43316	0.355215	-0.107884	-0.29443
AT1G60250	BBX26__B-box zinc finger family protein	PF00643;	B-box zinc finger family protein (T13D8.14 protein)	-0.272605	-0.633567	6.68716	-0.567201
AT1G62360	BUM_BUM1_SHL_STM_WAM_WAM1__KNOX/ELK homeobox transcription factor	PF03789;PF05920;PF03790;PF03791;	Homeobox protein SHOOT MERISTEMLESS	0.195723	-1.47302	-1.96116	-3.6299
AT1G63650	ATMYC-2_AtEGL3_EGL1_EGL3__basic helix-loop-helix (bHLH) DNA-binding superfamily protein	PF14215;PF00010;	Transcription factor EGL1 (Basic helix-loop-helix protein 2) (AtMYC146) (AtbHLH2) (bHLH 2) (Protein ENHANCER OF GLABRA 3) (Transcription factor EN 30) (bHLH transcription factor bHLH002)	0.039218	-2.52749	-0.737045	-3.30375
AT1G64000	ATWRKY56_WRKY56__WRKY DNA-binding protein 56	PF03106;	Probable WRKY transcription factor 56 (WRKY DNA-binding protein 56)	3.31782	-0.07835	-0.095997	0.919115
AT1G65110	Ubiquitin carboxyl-terminal hydrolase-related protein	PF04781;PF04780;PF00443;	Ubiquitin carboxyl-terminal hydrolase-related protein	0.055057	-3.17254	3.32436	0.09677
AT1G65120	Ubiquitin carboxyl-terminal hydrolase-related protein	PF04781;PF04780;	Ubiquitin carboxyl-terminal hydrolase-related protein	-0.291702	0.232039	3.35095	0.275955
AT1G65130	Ubiquitin carboxyl-terminal hydrolase-related protein	PF04781;PF04780;	Ubiquitin carboxyl-terminal hydrolase-related protein	4.51712	3.06053	2.71805	1.26146
AT1G65300	AGL38_PHE2__AGAMOUS-like 38	PF00319;	MADS-box transcription factor PHERES 2 (Agamous-like MADS-box protein AGL38)	8.54572	0.50895	-0.072907	-8.10968
AT1G65360	AGL23__AGAMOUS-like 23	PF00319;	Agamous-like MADS-box protein AGL23	2.84198	0.23005	-2.07928	-4.69121
AT1G66230	AtMYB20_MYB20__myb domain protein 20	PF00249;	At1g66230 (MYB transcription factor) (Myb domain protein 20) (Myb-related transcription factor, putative; 17635-18559)	-6.25952	-1.64067	0.264091	4.88294
AT1G66370	AtMYB113_MYB113__myb domain protein 113	PF00249;	Transcription factor MYB113 (Myb-related protein 113) (AtMYB113)	-0.999397	1.6991	-4.59701	-1.89852
AT1G66380	AtMYB114_MYB114__myb domain protein 114	PF00249;	Transcription factor MYB114 (Myb-related protein 114) (AtMYB114)	-4.80924	-1.27036	-2.34964	1.18924
AT1G66390	ATMYB90_MYB90_PAP2__myb domain protein 90	PF00249;	Transcription factor MYB90 (Myb-related protein 90) (AtMYB90) (Production of anthocyanin pigment 2 protein)	1.01881	0.550124	-5.97832	-6.447
AT1G66420	DNA-binding storekeeper protein-related transcriptional regulator	PF04504;	Probable transcription factor At1g66420 (Storekeeper-like protein At1g66420)	-6.84584	-8.84153	1.25906	-0.736622
AT1G67260	TCP1__TCP family transcription factor	PF03634;	Transcription factor TCP1	1.03274	-3.27303	3.36003	-0.945739
At1g67310	Calmodulin-binding transcription activator protein with CG-1 and Ankyrin domains	PF12796;PF03859;PF00612;PF01833;	Calmodulin-binding transcription activator 4 (Ethylene-induced calmodulin-binding protein 4) (AtFIN21) (EICBP4) (Ethylene-induced calmodulin-binding protein d) (EICBP.d) (Signal-responsive protein 5)	0.665314	-1.85363	3.07369	0.554748
AT1G68120	ATBPC3_BPC3__basic pentacysteine 3	PF06217;	Protein BASIC PENTACYSTEINE3 (AtBPC3)	-1.1499	-3.36842	0.411628	-1.80689
AT1G68320	AtMYB62_BW62B_BW62C_MYB62__myb domain protein 62	PF00249;	Transcription factor MYB62 (Myb-related protein 62) (AtMYB62)	-3.39191	-2.40602	1.46846	2.45435
AT1G68480	JAG__C2H2 and C2HC zinc fingers superfamily protein	-	Zinc finger protein JAGGED	3.45494	1.73874	-0.889852	-2.60606
AT1G68640	PAN_TGA8__bZIP transcription factor family protein	PF00170;PF14144;	Transcription factor PERIANTHIA (bZIP transcription factor 46) (AtbZIP46)	-3.55617	-4.01889	-0.200832	-0.663552
AT1G68880	AtbZIP_bZIP__basic leucine-zipper 8	PF00170;	Basic leucine zipper 8 (AtbZIP8) (bZIP protein 8)	-1.02747	-4.93747	4.06918	0.159173
AT1G69120	AGL7_AP1_AtAP1__K-box region and MADS-box transcription factor family protein	PF01486;PF00319;	Floral homeotic protein APETALA 1 (Agamous-like MADS-box protein AGL7)	4.31688	0.08105	-2.02857	-6.2644
At1g69600	ATHB29_ZFHD1_ZHD11__zinc finger homeodomain 1	PF04770;	Zinc-finger homeodomain protein 11 (AtZHD11) (Transcription factor HB29) (AtHB-29) (Zinc finger homeodomain transcription factor 1)	2.01238	-0.854873	-0.43994	-3.30719
AT1G70000	myb-like transcription factor family protein	PF00249;	At1g70000 (F20P5.26 protein) (MYB transcription factor) (Myb-like transcription factor family protein) (Putative uncharacterized protein At1g70000)	-5.10945	0.030023	-2.2366	2.90287
At1g70700	JAZ9_TIFY7__TIFY domain/Divergent CCT motif family protein	PF09425;PF06200;	Protein TIFY 7 (Jasmonate ZIM domain-containing protein 9)	-15.6028	1.35661	-2.35914	14.6003
AT1G71030	ATMYBL2_MYBL2__MYB-like 2	PF00249;	MYB-like 2	-6.47706	-0.93624	0.258587	5.79941
AT1G71450	Integrase-type DNA-binding superfamily protein	PF00847;	Ethylene-responsive transcription factor ERF021	0.056514	-5.96842	5.35127	-0.04815
AT1G72350	MADS-box transcription factor family protein	PF00319;	At1g72350 (MADS-box protein) (MADS-box protein AGL60) (MADS-box transcription factor family protein) (Putative SRF-type transcription factor; 73282-73956)	8.15112	0.036189	0.278608	-9.00287
At1g72450	JAZ6_TIFY11B__jasmonate-zim-domain protein 6	PF09425;PF06200;	Protein TIFY 11B (Jasmonate ZIM domain-containing protein 6)	-14.1856	0.669643	-0.501153	14.354
AT1G72740	Homeodomain-like/winged-helix DNA-binding family protein	PF00538;PF00249;	Telomere repeat-binding factor 5 (MYB transcription factor)	-3.43625	0.12222	-0.777464	2.78101
AT1G74080	ATMYB122_MYB122__myb domain protein 122	PF00249;	Transcription factor MYB122 (Myb-related protein 122) (AtMYB122)	-3.83967	-0.279856	0.188418	3.74823
AT1G74430	ATMYB95_ATMYBCP66_MYB95__myb domain protein 95	PF00249;	Myb domain protein 95	-5.14544	0.529057	-1.92699	3.7475
AT1G74840	Homeodomain-like superfamily protein	PF00249;	AT1G74840 protein (Homeodomain-like superfamily protein)	-5.70721	-0.624547	0.318107	5.40077
AT1G75520	SRS5__SHI-related sequence 5	-	Protein SHI RELATED SEQUENCE 5	-0.494311	-3.22463	0.924106	-1.80621
AT1G75530	Forkhead-associated (FHA) domain-containing protein	PF00498;PF13325;	Forkhead-associated (FHA) domain-containing protein	1.97159	-3.81321	6.56141	0.776605
AT1G76350	NLP5__Plant regulator RWP-RK family protein	PF00564;PF02042;	Protein NLP5 (AtNLP5) (NIN-like protein 5) (Nodule inception protein-like protein 5)	1.26967	-2.24089	3.47729	-0.033264
AT1G76900	AtTLP1_TLP1__tubby like protein 1	PF00646;PF01167;	Tubby-like F-box protein 1 (AtTLP1)	3.71804	2.49539	1.30307	0.080416
AT1G77080	AGL27_FLM_MAF1__K-box region and MADS-box transcription factor family protein	PF01486;PF00319;	Agamous-like MADS-box protein AGL27 (MADS box FLC1-like nuclear protein) (Protein FLOWERING LOCUS M) (Protein MADS AFFECTING FLOWERING 1)	-8.97141	-0.172059	-0.691852	8.1075
AT1G77950	AGL67__AGAMOUS-like 67	PF00319;	AGAMOUS-like 67	0.05241	0.036189	0.057041	-8.65017
At1g77980	AGL66__AGAMOUS-like 66	PF00319;	Agamous-like MADS-box protein AGL66	10.1368	-0.364824	-0.329624	-0.281592
AT2G01940	ATIDD15_IDD15_SGR5__C2H2-like zinc finger protein	-	Protein SHOOT GRAVITROPISM 5 (Protein indeterminate-domain 15) (AtIDD15)	0.227103	-2.72462	3.13532	0.183598
AT2G02820	AtMYB88_MYB88__myb domain protein 88	-	Transcription factor MYB88 (Myb-related protein 88) (AtMYB88)	-2.81122	-2.13538	3.74696	4.4228
AT2G03060	AGL30__AGAMOUS-like 30	PF00319;	Agamous-like MADS-box protein AGL30	14.7199	0.189247	-0.385388	-14.828
AT2G03470	ELM2 domain-containing protein	-	ELM2 domain-containing protein	-8.02255	-1.67225	1.55295	7.90324
AT2G03710	AGL3_SEP4__K-box region and MADS-box transcription factor family protein	PF01486;PF00319;	Agamous-like MADS-box protein AGL3 (Protein SEPALLATA 4)	-3.95211	-1.22034	1.12085	3.85263
AT2G06020	Homeodomain-like superfamily protein	-	Homeodomain-like superfamily protein (Putative uncharacterized protein At2g06020)	0.345104	-0.21612	0.240436	-7.31064
AT2G13150	Basic-leucine zipper (bZIP) transcription factor family protein	PF07716;	Basic-leucine zipper (BZIP) transcription factor family protein (Putative bZIP transcription factor)	-9.43115	-9.24421	3.53668	3.72362
AT2G13570	NF-YB7__nuclear factor Y, subunit B7	PF00808;	Nuclear transcription factor Y subunit B-7 (AtNF-YB-7)	-0.856703	0.100862	-3.20345	-2.24589
AT2G13960	Homeodomain-like superfamily protein	-	Homeodomain-like superfamily protein	-3.23674	0.404271	-1.10318	2.53783
At2g14210	AGL44_ANR1__AGAMOUS-like 44	PF01486;PF00319;	MADS-box transcription factor ANR1 (Protein AGAMOUS-LIKE 44) (Protein ARABIDOPSIS NITRATE REGULATED 1)	-2.73755	-3.0127	1.55931	1.28416
At2g15660	AGL95__AGAMOUS-like 95	-	AGAMOUS-like 95 (Putative uncharacterized protein)	-0.275562	0.673367	-0.199407	-4.79105
AT2G16770	bZIP23__Basic-leucine zipper (bZIP) transcription factor family protein	PF07716;	Basic leucine zipper 23 (AtbZIP23) (bZIP protein 23)	-0.874093	-3.23864	0.94596	-1.41858
AT2G17150	NLP1__Plant regulator RWP-RK family protein	PF00564;PF02042;	Protein NLP1 (AtNLP1) (NIN-like protein 1) (Nodule inception protein-like protein 1)	0.519401	-3.37652	3.79925	-0.096671
AT2G18490	C2H2-like zinc finger protein	-	C2H2-like zinc finger protein (Putative C2H2-type zinc finger protein) (Putative uncharacterized protein At2g18490)	0.316603	0.425579	-0.071046	3.82916
AT2G19820	LBD9__LOB domain-containing protein 9	PF03195;	LOB domain-containing protein 9 (ASYMMETRIC LEAVES 2-like protein 35) (AS2-like protein 35)	-2.40808	-4.74199	1.82222	-0.51169
AT2G20825	ULT2__Developmental regulator, ULTRAPETALA	-	Protein ULTRAPETALA 2	3.13804	1.40303	2.2063	0.471293
AT2G21650	ATRL2_MEE3_RSM1__Homeodomain-like superfamily protein	-	Protein RADIALIS-like 2 (AtRL2) (Protein RAD-like 2) (Protein MATERNAL EFFECT EMBRYO ARREST 3) (Protein RADIALIS-LIKE SANT/MYB 1) (Protein RSM1)	1.13656	-1.13021	-2.57424	-4.84101
At2g22300	CAMTA3_SR1__signal responsive 1	PF03859;PF00612;PF01833;	Calmodulin-binding transcription activator 3 (Ethylene-induced calmodulin-binding protein 1) (EICBP1) (Ethylene-induced calmodulin-binding protein a) (EICBP.a) (Signal-responsive protein 1)	0.855265	-1.7224	3.35173	0.774067
AT2G22540	AGL22_FAQ1_SVP__K-box region and MADS-box transcription factor family protein	PF01486;PF00319;	MADS-box protein SVP (Protein SHORT VEGETATIVE PHASE)	-5.80647	0.421577	-1.26344	4.96461
AT2G22630	AGL17__AGAMOUS-like 17	PF01486;PF00319;	Agamous-like MADS-box protein AGL17	-4.70236	-2.42587	1.44388	3.72037
AT2G22710	transposable element gene	-	-	5.10734	-4.97495	3.28519	-6.7971
AT2G22770	NAI1__basic helix-loop-helix (bHLH) DNA-binding superfamily protein	PF00010;	Transcription factor NAI1 (Basic helix-loop-helix protein 20) (AtbHLH20) (bHLH 20) (Transcription factor EN 27) (bHLH transcription factor bHLH020)	0.355634	2.24771	-4.20164	-2.30956
AT2G22900	Galactosyl transferase GMA12/MNN10 family protein	PF05637;	Putative glycosyltransferase 7 (AtGT7) (EC 2.4.-.-)	-0.027274	0.656712	-3.29115	-2.60717
AT2G23320	AtWRKY15_WRKY15__WRKY DNA-binding protein 15	PF10533;PF03106;	Probable WRKY transcription factor 15 (WRKY DNA-binding protein 15)	4.09837	5.0399	-1.68134	-0.739811
AT2G24650	DNA binding;DNA binding;sequence-specific DNA binding transcription factors	PF02362;	B3 domain-containing protein REM13 (Protein REPRODUCTIVE MERISTEM 13)	-4.51424	-2.04027	3.58188	6.05585
AT2G24680	transcriptional factor B3 family protein	PF02362;	B3 domain-containing protein REM12 (Protein REPRODUCTIVE MERISTEM 12)	5.0208	-0.17937	0.752617	-4.44755
AT2G24840	AGL61_DIA__AGAMOUS-like 61	PF00319;	Agamous-like MADS-box protein AGL61 (Protein DIANA)	0.147232	0.235466	-0.69162	-5.80297
AT2G26320	AGL33__AGAMOUS-like 33	PF00319;	AGAMOUS-like 33 (MADS-box protein (AGL33)) (MADS-box protein AGL33)	7.12695	-5.78718	0.382521	-0.206707
AT2G26880	AGL41__AGAMOUS-like 41	-	AGAMOUS-like 41 (Putative uncharacterized protein)	2.68655	-6.67519	2.217	-7.14474
AT2G26960	AtMYB81_MYB81__myb domain protein 81	PF00249;	MYB family transcription factor (Myb domain protein 81) (Myb family transcription factor)	13.4297	-2.99279	-0.182599	-0.211738
AT2G27070	ARR13_RR13__response regulator 13	PF00072;	Putative two-component response regulator ARR13	10.4236	-1.81596	3.04216	-9.1974
At2g27930	PLATZ transcription factor family protein	PF04640;	PLATZ transcription factor family protein	-0.119043	3.21756	1.24194	0.24606
AT2G28340	GATA13__GATA transcription factor 13	PF00320;	Putative GATA transcription factor 13	-7.41689	-3.66955	-1.8751	1.87223
AT2G28700	AGL46__AGAMOUS-like 46	PF00319;	AGAMOUS-like 46	10.8553	-5.44286	0.358712	0.341446
AT2G30340	LBD13__LOB domain-containing protein 13	PF03195;	LOB domain-containing protein 13 (ASYMMETRIC LEAVES 2-like protein 10) (AS2-like protein 10)	-2.92492	-5.19157	0.589732	-1.67692
AT2G31180	ATMYB14_MYB14_MYB14AT__myb domain protein 14	PF00249;	Transcription factor MYB14 (Myb-related protein 14) (AtMYB14) (MYB14At)	4.10296	0.120911	-1.21864	-5.20069
AT2G31650	ATX1_SDG27__homologue of trithorax	PF05965;PF05964;PF09465;PF00855;PF00856;	Histone-lysine N-methyltransferase ATX1 (EC 2.1.1.43) (Protein SET DOMAIN GROUP 27) (Trithorax-homolog protein 1) (TRX-homolog protein 1)	4.49103	0.027915	0.958201	-3.50491
AT2G32460	ATM1_ATMYB101_MYB101__myb domain protein 101	PF00249;	Transcription factor MYB101 (Myb-related protein 101) (AtM1) (AtMYB101) (Protein ABNORMAL SHOOT 7)	-0.605866	-3.15812	0.728468	-1.82378
AT2G33610	ATSWI3B_CHB2_SWI3B__switch subunit 3	PF00249;PF04433;PF16495;	SWI/SNF complex subunit SWI3B (AtSWI3B) (Transcription regulatory protein SWI3B)	-5.19545	0.73068	-1.33237	4.59375
AT2G33880	HB-3_STIP_WOX9_WOX9A__homeobox-3	PF00046;	WUSCHEL-related homeobox 9 (Protein STIMPY)	0.153877	-0.63493	4.19183	-0.517994
At2g34600	JAZ7_TIFY5B__jasmonate-zim-domain protein 7	PF06200;	Protein TIFY 5B (Jasmonate ZIM domain-containing protein 7)	-10.0919	1.68508	-3.84581	7.93118
AT2G34820	basic helix-loop-helix (bHLH) DNA-binding superfamily protein	PF00010;	Transcription factor bHLH53 (Basic helix-loop-helix protein 53) (AtbHLH53) (bHLH 53) (Transcription factor EN 123) (bHLH transcription factor bHLH053)	0.113865	-3.42276	4.01039	-0.290238
AT2G35310	Transcriptional factor B3 family protein	PF02362;	B3 domain-containing protein At2g35310	0.444158	-3.18005	0.731903	-2.89231
AT2G36270	ABI5_AtABI5_GIA1__Basic-leucine zipper (bZIP) transcription factor family protein	PF00170;	Protein ABSCISIC ACID-INSENSITIVE 5 (Dc3 promoter-binding factor 1) (AtDPBF1) (Protein GROWTH-INSENSITIVITY TO ABA 1) (bZIP transcription factor 39) (AtbZIP39)	0.97392	-2.1831	3.59112	0.434102
AT2G36610	ATHB22_HB22__homeobox protein 22	PF00046;	Homeobox-leucine zipper protein ATHB-22 (HD-ZIP protein ATHB-22) (Homeodomain transcription factor ATHB-22)	-0.526708	-2.00909	3.40245	1.92007
AT2G36890	ATMYB38_BIT1_MYB38_RAX2__Duplicated homeodomain-like superfamily protein	PF00249;	Transcription factor RAX2 (Myb-related protein 38) (AtMYB38) (Protein REGULATOR OF AXILLARY MERISTEMS 2)	5.22849	0.399334	-0.664196	-5.49335
AT2G36960	TKI1__TSL-kinase interacting protein 1	PF00249;	TSL-kinase interacting protein 1 (Myb-related protein TKI1)	3.60748	-0.394703	0.507025	-3.49516
AT2G38300	myb-like HTH transcriptional regulator family protein	PF00249;	Myb-like HTH transcriptional regulator family protein (Putative uncharacterized protein At2g38300)	6.40979	3.77195	1.45881	-1.17903
AT2G38950	Transcription factor jumonji (jmj) family protein / zinc finger (C5HC2 type) family protein	PF02373;PF02375;PF02928;	Probable inactive lysine-specific demethylase JMJ19 (Jumonji domain-containing protein 19) (Protein JUMONJI 19)	-5.79663	-0.472272	2.81994	8.14429
At2g39900	WLIM2a__GATA type zinc finger transcription factor family protein	PF00412;	LIM domain-containing protein WLIM2a (Widely-expressed LIM protein 2) (AtWLIM2)	-3.44058	0.883191	-1.56799	2.75578
AT2G40220	ABI4_ATABI4_GIN6_ISI3_SAN5_SIS5_SUN6__Integrase-type DNA-binding superfamily protein	PF00847;	Ethylene-responsive transcription factor ABI4 (ERF ABI4) (Protein ABSCISIC ACID INSENSITIVE 4) (Protein GLUCOSE INSENSITIVE 6) (Protein IMPAIRED SUCROSE INDUCTION 3) (Protein SALOBRENO 5) (Protein SUCROSE UNCOUPLED 6) (Protein SUGAR INSENSITIVE 5)	0.09015	-0.048832	-4.63623	-0.10945
AT2G40260	Homeodomain-like superfamily protein	PF00249;	Homeodomain-like superfamily protein (Putative uncharacterized protein At2g40260)	-4.08005	-4.10676	-0.436554	-0.46326
AT2G40970	MYBC1__Homeodomain-like superfamily protein	PF00249;	Transcription factor MYBC1	7.35065	7.04104	-0.496351	-0.805964
AT2G41690	AT-HSFB3_HSFB3__heat shock transcription factor B3	PF00447;	Heat stress transcription factor B-3 (AtHsfB3) (AtHsf-05)	-0.111539	-4.37263	0.737703	-0.144633
AT2G42150	DNA-binding bromodomain-containing protein	PF00439;PF00249;	DNA-binding bromodomain-containing protein (Putative uncharacterized protein At2g42150)	-0.046264	-0.383409	-0.160898	-9.30822
AT2G42380	ATBZIP34_BZIP34__Basic-leucine zipper (bZIP) transcription factor family protein	PF07716;	Basic leucine zipper 34 (AtbZIP34) (bZIP protein 34)	4.05042	2.43859	-0.185133	-1.79697
AT2G42680	ATMBF1A_MBF1A__multiprotein bridging factor 1A	PF01381;PF08523;	Multiprotein-bridging factor 1a	-9.29847	-0.068796	0.06802	9.29769
AT2G42830	AGL5_SHP2__K-box region and MADS-box transcription factor family protein	PF01486;PF00319;	Agamous-like MADS-box protein AGL5 (Protein SHATTERPROOF 2)	6.32419	-0.769136	0.102896	-6.99043
AT2G43010	AtPIF4_PIF4_SRL2__phytochrome interacting factor 4	PF00010;	Transcription factor PIF4 (Basic helix-loop-helix protein 9) (AtbHLH9) (bHLH 9) (Phytochrome-interacting factor 4) (Short under red-light 2) (Transcription factor EN 102) (bHLH transcription factor bHLH009)	-11.5194	0.33718	-0.12445	11.7321
AT2G43500	NLP8__Plant regulator RWP-RK family protein	PF00564;PF02042;	Protein NLP8 (AtNLP8) (NIN-like protein 8) (Nodule inception protein-like protein 8)	1.24788	-3.41062	4.98587	0.327372
AT2G44430	DNA-binding bromodomain-containing protein	PF00439;PF00249;	At2g44430 (DNA-binding bromodomain-containing protein) (Putative uncharacterized protein At2g44430)	4.13626	0.624347	1.56821	-1.9437
AT2G44840	ATERF13_EREBP_ERF13__ethylene-responsive element binding factor 13	PF00847;	Ethylene-responsive transcription factor 13 (AtERF13) (Ethylene-responsive element-binding factor 13) (EREBP-13)	-0.637477	1.27512	-3.73666	-1.82407
AT2G44940	Integrase-type DNA-binding superfamily protein	PF00847;	Ethylene-responsive transcription factor ERF034	-0.316333	1.24211	-3.93178	-2.37334
AT2G45410	LBD19__LOB domain-containing protein 19	PF03195;	LOB domain-containing protein 19 (ASYMMETRIC LEAVES 2-like protein 23) (AS2-like protein 23)	-0.010083	-1.1455	-5.22136	-6.35678
AT2G45650	AGL6_RSB1__AGAMOUS-like 6	PF01486;PF00319;	Agamous-like MADS-box protein AGL6	-3.39294	0.364011	0.3228	0.049776
At2g45800	PLIM2a__GATA type zinc finger transcription factor family protein	PF00412;	LIM domain-containing protein PLIM2a (Pollen-expressed LIM protein 2) (AtPLIM2)	7.01064	-1.05725	1.08538	-6.98252
AT2G46270	GBF3__G-box binding factor 3	PF00170;PF07777;	G-box-binding factor 3 (bZIP transcription factor 55) (AtbZIP55)	3.42824	1.16392	0.905699	-1.35862
AT2G46770	ANAC043_NST1__NAC (No Apical Meristem) domain transcriptional regulator superfamily protein	PF02365;	NAC domain-containing protein 43 (ANAC043) (Protein EMBRYO DEFECTIVE 2301) (Protein NAC SECONDARY WALL THICKENING PROMOTING FACTOR 1)	-2.15927	0.401442	-3.76868	-1.20796
AT2G46830	AtCCA1_CCA1__circadian clock associated 1	PF00249;	Protein CCA1 (MYB-related transcription factor CCA1) (Protein CIRCADIAN CLOCK ASSOCIATED 1)	-0.898739	-3.24922	2.26291	-0.087568
AT2G46970	PIL1__phytochrome interacting factor 3-like 1	PF00010;	Transcription factor PIL1 (Basic helix-loop-helix protein 124) (AtbHLH124) (bHLH 124) (Protein PHYTOCHROME INTERACTING FACTOR 3-LIKE 1) (Transcription factor EN 110) (bHLH transcription factor bHLH124)	0.478313	-4.54702	3.408	-1.61734
AT2G46990	IAA20__indole-3-acetic acid inducible 20	PF02309;	Auxin-responsive protein IAA20 (Indoleacetic acid-induced protein 20)	0.842283	-0.493084	-1.84744	-3.18281
AT2G47210	myb-like transcription factor family protein	PF05499;PF16282;	SWR1-complex protein 4	-6.72497	0.00324	0.586754	7.31497
AT2G47460	ATMYB12_MYB12_PFG1__myb domain protein 12	PF00249;	Transcription factor MYB12 (Myb-related protein 12) (AtMYB12) (Protein PRODUCTION OF FLAVONOL GLYCOSIDES 1)	3.04663	0.996679	-2.11171	-4.16167
AT2G47620	ATSWI3A_CHB1_SWI3A__SWITCH/sucrose nonfermenting 3A	PF00249;PF04433;PF16495;	SWI/SNF complex subunit SWI3A (AtSWI3A) (Transcription regulatory protein SWI3A)	-7.91613	-0.03121	1.14373	9.02865
AT3G01140	AtMYB106_MYB106_NOK__myb domain protein 106	PF00249;	Transcription factor MYB106 (Myb-related protein 106) (AtMYB106) (Transcription factor NOEK)	7.6485	-0.936584	-0.111662	-8.69674
AT3G01220	ATHB20_HB20__homeobox protein 20	PF02183;PF00046;	Homeobox-leucine zipper protein ATHB-20 (HD-ZIP protein ATHB-20) (Homeodomain transcription factor ATHB-20)	0.09483	-3.68422	4.06838	0.289327
AT3G01460	ATMBD9_MBD9__methyl-CPG-binding domain 9	PF05965;PF05964;PF01429;PF00628;PF15612;PF15613;	Methyl-CpG-binding domain-containing protein 9 (AtMBD9) (MBD09) (EC 2.3.1.48) (Histone acetyl transferase MBD9) (Methyl-CpG-binding protein MBD9)	0.27572	-2.60302	4.00382	1.12508
AT3G01600	NAC044_anac044__NAC domain containing protein 44	PF02365;	NAC domain containing protein 44	-3.94668	-6.07379	0.299468	-1.82765
AT3G02310	AGL4_SEP2__K-box region and MADS-box transcription factor family protein	PF01486;PF00319;	Developmental protein SEPALLATA 2 (Agamous-like MADS-box protein AGL4)	3.49107	-2.09376	-0.611087	-6.19592
AT3G02940	AtMYB107_MYB107__myb domain protein 107	PF00249;	Myb domain protein 107	4.63847	0.044627	-0.232279	-4.95906
AT3G03200	NAC045_anac045__NAC domain containing protein 45	PF02365;	NAC domain-containing protein 45	0.332344	2.25956	-3.22869	-1.30148
AT3G03660	WOX11__WUSCHEL related homeobox 11	PF00046;	WUSCHEL-related homeobox 11	-0.098329	-0.322613	3.72528	3.50099
AT3G04030	MYR2__Homeodomain-like superfamily protein	PF14379;PF00249;	Myb-related protein 2 (Myb family transcription factor PHL9) (Protein NITROGEN STARVATION RESPONSE 1) (AtNSR1) (Protein PHR1-LIKE 9)	5.67253	2.93933	2.88215	0.148952
AT3G04070	ANAC047_NAC047_SHG__NAC domain containing protein 47	PF02365;	NAC transcription factor 47 (NAC domain-containing protein 47) (ANAC047) (Protein SPEEDY HYPONASTIC GROWTH)	0.756359	-2.46907	3.16577	-0.059658
AT3G04100	AGL57__AGAMOUS-like 57	PF00319;	AGAMOUS-like 57 (MADS-box family protein) (Putative SRF-type transcription factor)	-0.259992	-0.21219	0.028209	-8.01335
AT3G04410	NAC (No Apical Meristem) domain transcriptional regulator superfamily protein	PF02365;	NAC (No Apical Meristem) domain transcriptional regulator superfamily protein (T27C4.5 protein)	-3.29559	-1.42813	0.380012	2.24747
AT3G05380	ALY2_ATALY2__DIRP ;Myb-like DNA-binding domain	PF06584;	Protein ALWAYS EARLY 2 (AtALY2)	7.01319	-1.00686	2.71416	-5.30588
AT3G06120	MUTE__basic helix-loop-helix (bHLH) DNA-binding superfamily protein	PF00010;	Transcription factor MUTE (Basic helix-loop-helix protein 45) (AtbHLH45) (bHLH 45) (Transcription factor EN 20) (bHLH transcription factor bHLH045)	0.168849	-0.200674	-2.89826	-3.26778
AT3G06490	AtMYB108_BOS1_MYB108__myb domain protein 108	PF00249;	Transcription factor MYB108 (Myb-related protein 108) (AtMYB108) (Protein BOTRYTIS-SUSCEPTIBLE 1)	3.49121	-0.733313	0.407748	-3.81678
AT3G06740	GATA15__GATA transcription factor 15	PF00320;	GATA transcription factor 15	-2.5481	-3.09508	-1.61636	-2.16334
AT3G08500	AtMYB83_MYB83__myb domain protein 83	PF00249;	At3g08500 (MYB-family transcription factor, putative) (Myb domain protein 83) (Myb family transcription factor) (Putative transcription factor MYB83) (Putative uncharacterized protein At3g08500)	-3.58449	0.235747	-0.164154	3.24591
AT3G09230	AtMYB1_MYB1__myb domain protein 1	PF00249;	Transcription factor MYB1 (Myb-related protein 1) (AtMYB1)	3.0241	0.119907	0.99568	-1.90851
AT3G09600	LCL5_RVE8__Homeodomain-like superfamily protein	PF00249;	Protein REVEILLE 8 (MYB-like transcription factor) (Protein LHY-CCA1-like 5)	-5.15928	-1.21147	-0.223301	3.72451
AT3G10000	EDA31__Homeodomain-like superfamily protein	-	Homeodomain-like superfamily protein	2.71223	3.44887	-2.08174	-1.3451
AT3G10590	Duplicated homeodomain-like superfamily protein	PF00249;	Duplicated homeodomain-like superfamily protein (I-box binding factor, putative) (MYB transcription factor) (Myb family transcription factor) (Putative uncharacterized protein F13M14.12)	5.51406	-1.24343	-1.96213	-8.71962
AT3G10595	Duplicated homeodomain-like superfamily protein	-	At3g10595 (Duplicated homeodomain-like superfamily protein) (I-box binding factor, putative)	3.47905	0.675129	-2.00913	-4.81305
AT3G11280	Duplicated homeodomain-like superfamily protein	PF00249;	Duplicated homeodomain-like superfamily protein (MYB transcription factor) (MYB-family transcription factor, putative; alternative splicing isoform 2 of 2;71559-70643 (Myb-family transcription factor, putative; alternative splicing isoform 1 of 2;71559-70643)) (Putative MYB-family transcription factor)	-5.66612	-0.847919	-0.013098	4.8051
AT3G11440	ATMYB65_MYB65__myb domain protein 65	PF00249;	Transcription factor MYB65 (Myb-related protein 65) (AtMYB65)	-9.10006	0.078736	0.036176	9.21497
AT3G11450	DnaJ domain ;Myb-like DNA-binding domain	PF00226;PF00249;	DnaJ and Myb-like DNA-binding domain-containing protein	-6.9568	-0.445663	3.43187	9.94301
AT3G12250	BZIP45_TGA6__TGACG motif-binding factor 6	PF00170;PF14144;	Transcription factor TGA6 (bZIP transcription factor 45) (AtbZIP45)	4.72843	2.06419	2.32647	-0.337771
AT3G12720	ATMYB67_ATY53_MYB67__myb domain protein 67	PF00249;	AT3g12720/MBK21_8 (MYB-related transcription factor-like protein) (Myb domain protein 67)	11.0545	0.4422	0.03475	-16.0523
AT3G12730	Homeodomain-like superfamily protein	PF14379;PF00249;	Myb family transcription factor PHL12 (Protein PHR1-LIKE 12)	11.4854	10.3726	-0.335328	-1.44806
AT3G12820	AtMYB10_MYB10__myb domain protein 10	PF00249;	Myb domain protein 10	3.7869	-0.542991	-0.594425	-4.92432
AT3G14980	IDM1_ROS4__Acyl-CoA N-acyltransferase with RING/FYVE/PHD-type zinc finger protein	PF16135;PF00628;	Increased DNA methylation 1 (Histone H3 acetyltransferase IDM1) (EC 2.3.1.-) (Protein ROS4) (Repressor of silencing 4)	1.23582	-2.02665	4.01286	0.750392
AT3G16350	Homeodomain-like superfamily protein	PF00249;	At3g16350 (Homeodomain-like superfamily protein)	2.92621	0.395625	-0.946165	-3.47675
AT3G16940	calmodulin binding;transcription regulators	PF12796;PF03859;PF00612;PF01833;	Calmodulin-binding transcription activator 6 (Ethylene-induced calmodulin-binding protein 5) (EICBP5) (Ethylene-induced calmodulin-binding protein e) (EICBP.e) (Signal-responsive protein 3)	3.03484	0.907341	2.44375	0.316251
AT3G17010	REM22__AP2/B3-like transcriptional factor family protein	PF02362;	B3 domain-containing protein At3g17010	-3.07727	0.031435	-0.024909	1.62951
AT3G17609	HYH__HY5-homolog	PF00170;	Transcription factor HY5-like (HY5 homolog) (bZIP transcription factor 64) (AtbZIP64)	3.8467	1.21909	-0.100414	-2.72802
At3g17860	JAI3_JAZ3_TIFY6B__jasmonate-zim-domain protein 3	PF09425;PF06200;	Protein TIFY 6B (Jasmonate ZIM domain-containing protein 3) (Protein JASMONATE INSENSITIVE 3)	-6.80675	1.13773	-1.26209	6.68238
AT3G18100	AtMYB4R1_MYB4R1__myb domain protein 4r1	PF00249;	Myb domain protein 4r1	-1.01339	-2.50775	3.14674	1.65238
At3g19020	Leucine-rich repeat (LRR) family protein	-	Pollen-specific leucine-rich repeat extensin-like protein 1 (AtPEX1) (Pollen-specific LRR/EXTENSIN1) (Cell wall hydroxyproline-rich glycoprotein)	3.09232	2.60798	-0.638026	-1.12237
AT3G19290	ABF4_AREB2__ABRE binding factor 4	PF00170;	ABSCISIC ACID-INSENSITIVE 5-like protein 7 (ABA-responsive element-binding protein 2) (Abscisic acid responsive elements-binding factor 4) (ABRE-binding factor 4) (bZIP transcription factor 38) (AtbZIP38)	4.6999	2.1454	1.73329	-0.82121
AT3G19510	HAT3.1__Homeodomain-like protein with RING/FYVE/PHD-type zinc finger domain	PF00046;PF00628;	Homeobox protein HAT3.1	1.92665	-0.392371	3.70117	1.38214
AT3G20640	basic helix-loop-helix (bHLH) DNA-binding superfamily protein	-	Transcription factor bHLH123 (Basic helix-loop-helix protein 123) (AtbHLH123) (bHLH 123) (Transcription factor EN 63) (bHLH transcription factor bHLH123)	-1.3593	-3.20979	1.05239	-0.798093
AT3G20810	JMJ30_JMJD5__2-oxoglutarate (2OG) and Fe(II)-dependent oxygenase superfamily protein	-	Lysine-specific demethylase JMJ30 (AtJMJ30) (EC 1.14.11.-) (JmjC domain-containing protein 30) (Jumonji domain-containing protein 5) (AtJMJD5)	-5.22513	1.02601	-0.609372	5.64177
AT3G21330	basic helix-loop-helix (bHLH) DNA-binding superfamily protein	PF00010;	Transcription factor bHLH87 (Basic helix-loop-helix protein 87) (AtbHLH87) (bHLH 87) (Transcription factor EN 121) (bHLH transcription factor bHLH087)	-0.042818	-4.80624	1.66437	-3.09905
AT3G21880	BBX10__B-box type zinc finger protein with CCT domain	PF06203;	Zinc finger protein CONSTANS-LIKE 12	-1.73164	-3.31711	-0.32599	-1.91146
AT3G21890	BBX31__B-box type zinc finger family protein	-	B-box domain protein 31 (AtBBX31) (Microprotein 1B)	-2.91881	-3.65969	-2.4346	-3.17548
AT3G22780	ATTSO1_TSO1__Tesmin/TSO1-like CXC domain-containing protein	PF03638;	CRC domain-containing protein TSO1	-0.056635	-3.28314	3.30411	0.38347
AT3G22830	AT-HSFA6B_HSFA6B__heat shock transcription factor A6B	PF00447;	Heat stress transcription factor A-6b (AtHsfA6b) (AtHsf-07)	-3.15112	-0.300202	0.150007	0.358251
AT3G24310	ATMYB71_MYB305__myb domain protein 305	PF00249;	MYB-like DNA-binding domain protein (Myb domain protein 305)	5.37783	0.118622	0.091104	-8.72769
AT3G24870	Helicase/SANT-associated, DNA binding protein	PF07529;	Chromatin modification-related protein EAF1 B (ESA1-associated factor 1 B)	3.92834	-1.79476	2.9283	-2.7948
AT3G27220	Galactose oxidase/kelch repeat superfamily protein	-	Kelch repeat-containing protein At3g27220	-6.97045	0.261187	-0.08563	7.146
At3g27785	ATMYB118_MYB118_PGA37__myb domain protein 118	-	Transcription factor MYB118 (Myb-related protein 118) (AtMYB118) (Protein PLANT GROWTH ACTIVATOR 37)	0.129029	0.466161	0.571382	-3.82565
AT3G27810	ATMYB21_ATMYB3_MYB21__myb domain protein 21	PF00249;	Transcription factor MYB21 (Myb homolog 3) (AtMyb3) (Myb-related protein 21) (AtMYB21)	7.86731	-0.767296	-1.35099	-9.9856
AT3G27920	ATGL1_ATMYB0_GL1_MYB0__myb domain protein 0	PF00249;	Trichome differentiation protein GL1 (Myb-related protein 0) (AtMYB0) (Protein GLABRA 1) (Protein GLABROUS 1) (R2R3-MYB transcription factor GL1)	6.94371	-0.542639	-0.216801	-0.255593
AT3G28470	ATMYB35_MYB35_TDF1__Duplicated homeodomain-like superfamily protein	PF00249;	Transcription factor MYB35 (Myb-related protein 35) (AtMYB35) (Protein DEFECTIVE IN TAPETAL DEVELOPMENT AND FUNCTION 1)	-0.245928	0.253263	0.987994	-6.1811
AT3G28910	ATMYB30_MYB30__myb domain protein 30	PF00249;	Transcription factor MYB30 (Myb-related protein 30) (AtMYB30)	-3.0907	-0.581048	-1.22655	1.2831
AT3G29020	AtMYB110_MYB110__myb domain protein 110	PF00249;	Myb domain protein 110	4.15793	0.20804	0.424026	-0.011577
AT3G30210	ATMYB121_MYB121__myb domain protein 121	PF00249;	MYB transcription factor (MYB-related transcription factor-like protein) (Myb domain protein 121) (Putative transcription factor MYB121)	-0.117226	-0.314619	-0.080871	-6.79612
AT3G30530	ATBZIP42_bZIP42__basic leucine-zipper 42	PF00170;	Basic leucine-zipper 42 (Putative uncharacterized protein At3g30530)	3.28352	0.72887	-2.9354	-5.49005
AT3G46130	ATMYB48_ATMYB48-1_ATMYB48-2_ATMYB48-3_MYB48__myb domain protein 48	PF00249;	Transcription factor MYB48 (Myb-related protein 48) (AtMYB48)	-2.84778	-3.47583	1.97471	1.34666
AT3G47600	ATMYB94_ATMYBCP70_MYB94__myb domain protein 94	PF00249;	Myb domain protein 94	2.99829	0.288314	-0.403942	-3.11392
AT3G48430	JMJ12_REF6__relative of early flowering 6	PF02373;PF02375;	Lysine-specific demethylase REF6 (EC 1.14.11.-) (Jumonji domain-containing protein 12) (Lysine-specific histone demethylase REF6) (Protein RELATIVE OF EARLY FLOWERING 6)	8.32864	0.210477	2.21663	-5.90154
AT3G50060	MYB77__myb domain protein 77	PF00249;	AT3g50060/F3A4_140 (MYB transcription factor) (Myb domain protein 77) (R2R3-MYB transcription factor)	-6.95053	0.424991	-2.24203	5.13349
AT3G50330	HEC2__basic helix-loop-helix (bHLH) DNA-binding superfamily protein	PF00010;	Transcription factor HEC2 (Basic helix-loop-helix protein 37) (AtbHLH37) (bHLH 37) (Protein HECATE 2) (Transcription factor EN 117) (bHLH transcription factor bHLH037)	-5.32565	-8.21421	5.66446	2.7759
AT3G51910	AT-HSFA7A_HSFA7A__heat shock transcription factor A7A	PF00447;	Heat stress transcription factor A-7a (AtHsfA7a) (AtHsf-09)	1.89325	-0.213375	-5.37816	-7.48479
AT3G51960	ATBZIP24_BZIP24__basic leucine zipper 24	PF07716;	Basic leucine zipper 24 (AtbZIP24) (bZIP protein 24)	3.33058	1.51495	0.301347	-1.51427
AT3G53200	AtMYB27_MYB27__myb domain protein 27	PF00249;	Transcription factor MYB27 (Myb-related protein 27) (AtMYB27)	8.22513	-0.013397	0.293936	-4.75743
AT3G54340	AP3_ATAP3__K-box region and MADS-box transcription factor family protein	PF01486;PF00319;	Floral homeotic protein APETALA 3	3.18685	-1.70756	0.077016	-4.81739
AT3G55770	WLIM2b__GATA type zinc finger transcription factor family protein	PF00412;	LIM domain-containing protein WLIM2b (Widely-expressed LIM protein 2B)	-13.5067	0.246282	-1.02733	12.7257
AT3G56220	transcription regulators	-	Transcription regulator	-0.551749	-0.217668	-3.25878	-2.9247
AT3G56970	BHLH038_ORG2_bHLH38__basic helix-loop-helix (bHLH) DNA-binding superfamily protein	PF00010;	Transcription factor ORG2 (Basic helix-loop-helix protein 38) (AtbHLH38) (bHLH 38) (OBP3-responsive gene 2) (Transcription factor EN 8) (bHLH transcription factor bHLH038)	0.547284	0.920562	-4.37482	-4.00154
AT3G57390	AGL18__AGAMOUS-like 18	PF01486;PF00319;	Agamous-like MADS-box protein AGL18	-9.84926	-0.006555	-0.64722	9.19548
AT3G57980	DNA-binding bromodomain-containing protein	PF00439;PF00249;	DNA-binding bromodomain-containing protein	5.77688	-0.262586	3.27908	-2.76038
AT3G58680	ATMBF1B_MBF1B__multiprotein bridging factor 1B	PF01381;PF08523;	Multiprotein-bridging factor 1b	-4.1603	-0.935423	-0.061421	3.16346
AT3G60030	SPL12__squamosa promoter-binding protein-like 12	PF03110;	Squamosa promoter-binding-like protein 12	2.31054	-0.572238	3.36236	0.47959
AT3G60460	DUO1__myb-like HTH transcriptional regulator family protein	PF00249;	Transcription factor DUO1 (Myb-related protein 125) (AtMYB125) (Protein DUO POLLEN 1)	-2.13839	-3.47765	2.07032	0.731064
AT3G60490	Integrase-type DNA-binding superfamily protein	PF00847;	Ethylene-responsive transcription factor ERF035	-1.32907	0.870187	-3.28088	-1.08163
AT3G61120	AGL13__AGAMOUS-like 13	PF01486;PF00319;	Agamous-like MADS-box protein AGL13	5.49847	-0.4596	0.354013	-2.80456
AT3G62090	PIF6_PIL2__phytochrome interacting factor 3-like 2	PF00010;	Transcription factor PIF6 (Basic helix-loop-helix protein 132) (AtbHLH132) (bHLH 132) (Protein PHYTOCHROME INTERACTING FACTOR 3-LIKE 2) (Protein PHYTOCHROME-INTERACTING FACTOR 6) (Transcription factor EN 111) (bHLH transcription factor bHLH132)	1.38365	-3.75325	4.83805	-0.298848
AT3G62610	ATMYB11_MYB11_PFG2__myb domain protein 11	PF00249;	Transcription factor MYB11 (Myb-related protein 11) (AtMYB11) (Protein PRODUCTION OF FLAVONOL GLYCOSIDES 2)	-6.51239	-1.27417	-0.345614	0.047842
AT3G62850	zinc finger protein-related	PF01936;	Putative uncharacterized protein F26K9_280 (Zinc finger protein-like protein)	-0.09	4.67471	-0.640197	0.577269
AT4G00260	MEE45__Transcriptional factor B3 family protein	PF02362;	Putative B3 domain-containing protein REM15 (Protein REPRODUCTIVE MERISTEM 15)	-6.43229	-8.69905	2.57763	0.310869
AT4G00480	ATMYC1_myc1__basic helix-loop-helix (bHLH) DNA-binding superfamily protein	PF14215;	Transcription factor MYC1 (AtMYC1) (Basic helix-loop-helix protein 12) (AtbHLH12) (bHLH 12) (Transcription factor EN 58) (bHLH transcription factor bHLH012)	-0.646006	-3.43004	2.70113	-0.082896
AT4G00540	ATMYB3R2_MYB3R-2_MYB3R2_PC-MYB2__myb domain protein 3r2	PF00249;	Transcription factor MYB3R-2 (Myb-related protein 3R-2) (Plant c-MYB-like protein 2) (Protein PC-MYB2)	6.09989	-5.79096	4.2169	-7.67395
AT4G01020	helicase domain-containing protein / IBR domain-containing protein / zinc finger protein-related	PF00270;PF04408;PF00271;PF01485;PF07717;PF13445;	ATP-dependent RNA helicase DEAH11, chloroplastic (EC 3.6.4.13)	2.43587	-0.313179	3.65809	0.909044
AT4G01280	Homeodomain-like superfamily protein	PF00249;	Protein REVEILLE 5	-6.20289	-2.63466	2.10056	5.66879
AT4G01460	basic helix-loop-helix (bHLH) DNA-binding superfamily protein	PF00010;	Transcription factor bHLH57 (Basic helix-loop-helix protein 57) (AtbHLH57) (bHLH 57) (Transcription factor EN 12) (bHLH transcription factor bHLH057)	-1.44986	-3.39729	1.17158	-0.775846
At4g01520	NAC067_anac067__NAC domain containing protein 67	PF02365;	F11O4.3 (NAC domain containing protein 67) (Putative NAM-like protein)	0.68581	-2.16893	3.02239	0.167654
AT4G01680	AtMYB55_MYB55__myb domain protein 55	PF00249;	Myb domain protein 55 (T15B16.4 protein)	-7.2379	0.084849	-2.67316	4.64959
At4g01980	transposable element gene	-	-	3.16071	-1.83374	0.91682	-4.07763
AT4G02670	AtIDD12_IDD12__indeterminate(ID)-domain 12	-	Protein indeterminate-domain 12	0.374664	-3.53092	4.52185	0.616262
AT4G05100	AtMYB74_MYB74__myb domain protein 74	PF00249;	Transcription factor MYB74 (Myb-related protein 74) (AtMYB74)	2.15574	-1.27274	-0.572636	-4.00112
AT4G08150	BP_BP1_KNAT1__KNOTTED-like from Arabidopsis thaliana	PF03789;PF05920;PF03790;PF03791;	Homeobox protein knotted-1-like 1 (Protein BREVIPEDICELLUS) (Protein KNAT1)	-0.409933	-3.68463	0.389714	-2.88498
AT4G09450	Duplicated homeodomain-like superfamily protein	PF00249;	Duplicated homeodomain-like superfamily protein (Putative uncharacterized protein AT4g09450) (Putative uncharacterized protein At4g09450)	7.00108	0.16001	0.179814	-8.59312
AT4G09820	AtTT8_BHLH42_TT8__basic helix-loop-helix (bHLH) DNA-binding superfamily protein	PF14215;PF00010;	Transcription factor TT8 (Basic helix-loop-helix protein 42) (AtbHLH42) (bHLH 42) (Protein TRANSPARENT TESTA 8) (Transcription factor EN 32) (bHLH transcription factor bHLH042)	-6.24616	-4.39502	2.98528	4.83642
AT4G09960	AGL11_STK__K-box region and MADS-box transcription factor family protein	PF01486;PF00319;	Agamous-like MADS-box protein AGL11 (Protein SEEDSTICK)	5.43677	-0.263741	-0.24767	-0.37834
AT4G11140	CRF1__cytokinin response factor 1	PF00847;	Ethylene-responsive transcription factor CRF1 (Protein CYTOKININ RESPONSE FACTOR 1)	0.340395	0.955568	-3.61415	-2.99898
AT4G11250	AGL52__AGAMOUS-like 52	PF00319;	AGAMOUS-like 52 (MADS-box protein AGL52) (Putative uncharacterized protein AT4g11250)	4.34303	-2.01254	-0.155065	-6.51064
AT4G11400	ARID/BRIGHT DNA-binding domain;ELM2 domain protein	PF01388;	AT-rich interactive domain-containing protein 2 (ARID domain-containing protein 2) (ARID and ELM2 domain-containing protein 2)	9.76313	-0.042913	2.11544	-7.6906
AT4G11660	AT-HSFB2B_HSF7_HSFB2B__winged-helix DNA-binding transcription factor family protein	PF00447;	Heat stress transcription factor B-2b (AtHsfB2b) (AtHsf-11) (Heat shock factor protein 7) (HSF 7) (Heat shock transcription factor 7) (HSTF 7)	-3.99465	0.384509	-1.8429	2.53626
AT4G11880	AGL14_XAL2__AGAMOUS-like 14	PF01486;PF00319;	Agamous-like MADS-box protein AGL14 (Protein XAANTAL 2)	3.81346	-0.129186	-0.103277	-4.04592
AT4G12350	AtMYB42_MYB42__myb domain protein 42	PF00249;	Myb domain protein 42 (Putative transcription factor)	1.48999	-0.904263	-1.04009	-3.43434
AT4G13480	AtMYB79_MYB79__myb domain protein 79	PF00249;	Myb domain protein 79 (Myb-like protein) (Putative myb protein)	9.61017	0.205041	0.195403	-9.42094
AT4G14920	Acyl-CoA N-acyltransferase with RING/FYVE/PHD-type zinc finger protein	PF16135;PF00628;	Acyl-CoA N-acyltransferase with RING/FYVE/PHD-type zinc finger protein (Putative uncharacterized protein At4g14920) (Fragment)	-1.62671	-3.87712	1.90316	-0.347256
AT4G16150	calmodulin binding;transcription regulators	PF12796;PF03859;PF00612;	Calmodulin-binding transcription activator 5 (Ethylene-induced calmodulin-binding protein f) (EICBP.f) (Signal-responsive protein 6)	1.29603	-2.29336	3.04393	-0.545452
AT4G17780	F-box and associated interaction domains-containing protein	PF00646;PF08268;	Putative F-box protein At4g17780	0.299529	0.58839	0.453304	-13.2782
AT4G17785	MYB39__myb domain protein 39	PF00249;	Transcription factor MYB39 (Myb-related protein 39) (AtMYB39)	8.61993	-0.55632	-0.304358	-9.4806
AT4G17880	MYC4__Basic helix-loop-helix (bHLH) DNA-binding family protein	PF14215;PF00010;	Transcription factor MYC4 (AtMYC4) (Basic helix-loop-helix protein 4) (AtbHLH4) (bHLH 4) (Transcription factor EN 37) (bHLH transcription factor bHLH004)	0.578031	-3.03974	2.66373	-0.954047
AT4G18880	AT-HSFA4A_HSF A4A__heat shock transcription factor A4A	PF00447;	Heat stress transcription factor A-4a (AtHsfA4a) (AtHsf-15) (Heat shock factor protein 21) (HSF 21) (Heat shock transcription factor 21) (HSTF 21)	-13.3226	-1.83074	1.03206	12.5239
AT4G18960	AG__K-box region and MADS-box transcription factor family protein	PF01486;PF00319;	Floral homeotic protein AGAMOUS	3.04609	-0.910806	1.42528	-2.53162
AT4G19630	winged-helix DNA-binding transcription factor family protein	PF00447;	Putative uncharacterized protein At4g19630 (Winged-helix DNA-binding transcription factor family protein)	0.205961	-0.162552	-0.026238	-6.12502
AT4G21030	ATDOF4.2_ATDOF4;2__Dof-type zinc finger domain-containing protein	PF02701;	Dof zinc finger protein DOF4.2 (AtDOF4.2)	2.63569	4.21815	-2.81493	-1.23248
AT4G21440	ATM4_ATMYB102_MYB102__MYB-like 102	PF00249;	Transcription factor MYB102 (Myb-related protein 102) (AtMYB102) (Myb-related protein M4) (AtM4)	0.037396	-2.82241	4.2192	1.35939
AT4G21550	VAL3__VP1/ABI3-like 3	PF02362;	B3 domain-containing transcription factor VAL3 (Protein HIGH-LEVEL EXPRESSION OF SUGAR-INDUCIBLE-LIKE 2) (Protein VP1/ABI3-LIKE 3)	-4.49102	-3.27634	3.73184	4.94651
AT4G22680	AtMYB85_MYB85__myb domain protein 85	PF00249;	MYB transcription factor (Myb domain protein 85) (Myb family transcription factor) (Myb-like protein) (Putative transcription factor)	1.29605	-1.83071	-0.634016	-3.76078
AT4G22950	AGL19_GL19__AGAMOUS-like 19	PF01486;PF00319;	Agamous-like MADS-box protein AGL19	-10.8367	-0.536432	-0.388996	9.91126
At4g23800	3xHMG-box2__HMG (high mobility group) box protein	PF00505;	High mobility group B protein 6 (Nucleosome/chromatin assembly factor group D 06) (Nucleosome/chromatin assembly factor group D 6) (WRKY transcription factor 53) (AtWRKY53) (WRKY DNA-binding protein 53)	9.38718	8.93943	-0.254728	-0.702485
AT4G24540	AGL24__AGAMOUS-like 24	PF01486;PF00319;	MADS-box protein AGL24 (Protein AGAMOUS-LIKE 24)	-12.3303	-0.468643	-1.05739	10.8042
AT4G25400	basic helix-loop-helix (bHLH) DNA-binding superfamily protein	PF00010;	Transcription factor bHLH118 (Basic helix-loop-helix protein 118) (AtbHLH118) (bHLH 118) (Transcription factor EN 5) (bHLH transcription factor bHLH118)	-0.064029	0.425579	0.232039	-5.26682
AT4G25410	basic helix-loop-helix (bHLH) DNA-binding superfamily protein	PF00010;	Transcription factor bHLH126 (Basic helix-loop-helix protein 126) (AtbHLH126) (bHLH 126) (Transcription factor EN 3) (bHLH transcription factor bHLH126)	3.98449	1.29689	1.38398	-1.30363
AT4G25480	ATCBF3_CBF3_DREB1A__dehydration response element B1A	PF00847;	Dehydration-responsive element-binding protein 1A (Protein DREB1A) (C-repeat/dehydration-responsive element-binding factor 3) (C-repeat-binding factor 3) (CRT/DRE-binding factor 3) (Cold resistance-related AP2 transcription factor)	-0.890006	-3.13339	1.90675	-0.336638
AT4G25560	AtMYB18_LAF1_MYB18__myb domain protein 18	PF00249;	Transcription factor LAF1 (Myb-related protein 18) (AtMYB18) (Protein LONG AFTER FAR-RED LIGHT 1)	6.87013	0.41413	0.467998	-7.89607
AT4G26150	CGA1_GATA22_GNL__cytokinin-responsive gata factor 1	PF00320;	Putative GATA transcription factor 22	-1.41885	-3.09729	0.199451	-1.47899
At4g27330	NZZ_SPL__sporocyteless (SPL)	PF08744;	Protein SPOROCYTELESS (Protein NOZZLE) (Transcription factor SPL)	0.122494	-4.54759	-2.1275	-6.79759
AT4G28190	ULT_ULT1__Developmental regulator, ULTRAPETALA	PF01342;	Protein ULTRAPETALA 1	-0.095997	2.28035	-4.3248	-0.53384
AT4G29100	basic helix-loop-helix (bHLH) DNA-binding superfamily protein	-	Transcription factor bHLH68 (Basic helix-loop-helix protein 68) (AtbHLH68) (bHLH 68) (Transcription factor EN 60) (bHLH transcription factor bHLH068)	5.0499	3.70273	-0.33815	-1.68532
AT4G29930	basic helix-loop-helix (bHLH) DNA-binding superfamily protein	PF00010;	Transcription factor bHLH27 (Basic helix-loop-helix protein 27) (AtbHLH27) (bHLH 27) (Transcription factor EN 42) (bHLH transcription factor bHLH027)	4.85214	2.64187	-0.519882	-2.73015
AT4G30180	sequence-specific DNA binding transcription factors;transcription regulators	-	Transcription factor bHLH146 (Basic helix-loop-helix protein 146) (AtbHLH146) (bHLH 146) (Transcription factor EN 141) (bHLH transcription factor bHLH146)	4.0846	3.02181	-1.1828	-2.24559
AT4G30860	ASHR3_SDG4__SET domain group 4	PF00856;	Histone-lysine N-methyltransferase ASHR3 (EC 2.1.1.43) (ASH1-related protein 3) (Protein SET DOMAIN GROUP 4) (Protein stamen loss)	0.167458	0.481551	-0.602948	-3.01766
AT4G30980	LRL2__LJRHL1-like 2	PF00010;	Transcription factor bHLH69 (Basic helix-loop-helix protein 69) (AtbHLH69) (bHLH 69) (Transcription factor EN 94) (bHLH transcription factor bHLH069)	2.80643	1.706	-2.91829	-4.01873
AT4G31690	Transcriptional factor B3 family protein	PF02362;	B3 domain-containing protein REM9 (Auxin response factor 23) (Protein REPRODUCTIVE MERISTEM 9)	-4.47975	-3.06004	-1.76971	-0.35
At4g32551	LUG_RON2__LisH dimerisation motif;WD40/YVTN repeat-like-containing domain	PF08513;PF00400;	Transcriptional corepressor LEUNIG (Protein ROTUNDA2)	-6.9026	-0.450137	1.01772	7.47018
At4g32570	TIFY8__TIFY domain protein 8	PF06200;	Protein TIFY 8	0.339003	-9.31158	-0.655128	-0.25884
AT4G32730	ATMYB3R-1_ATMYB3R1_MYB3R-1_MYB3R1_PC-MYB1__Homeodomain-like protein	PF00249;	Transcription factor MYB3R-1 (Myb-related protein 3R-1) (Plant c-MYB-like protein 1) (Protein PC-MYB1)	3.23353	0.561129	0.42915	-2.19542
AT4G33450	ATMYB69_MYB69__myb domain protein 69	-	MYB transcription factor (Myb domain protein 69) (Putative transcription factor)	0.009884	-0.66941	-0.004893	-10.1339
AT4G34410	RRTF1__redox responsive transcription factor 1	PF00847;	Ethylene-responsive transcription factor ERF109	-5.73524	-1.07366	-1.10397	3.55761
AT4G35590	RKD5__RWP-RK domain-containing protein	PF02042;	Protein RKD5 (AtRKD5) (RWP-RK domain-containing protein 5)	-3.03975	-3.24595	-1.04365	-1.24985
AT4G36060	bHLH11__basic helix-loop-helix (bHLH) DNA-binding superfamily protein	PF00010;	Transcription factor bHLH11 (Basic helix-loop-helix protein 11) (AtbHLH11) (bHLH 11) (Transcription factor EN 137) (bHLH transcription factor bHLH011)	-2.9331	-5.38508	1.86702	-0.584962
AT4G36260	SRS2_STY2__Lateral root primordium (LRP) protein-related	-	Protein SHI RELATED SEQUENCE 2 (Protein STYLISH 2)	3.33487	3.15835	-0.352439	-0.528965
AT4G36570	ATRL3_RL3__RAD-like 3	PF00249;	Protein RADIALIS-like 3 (AtRL3) (Protein RAD-like 3)	4.35987	-0.790123	-3.29358	-8.44357
AT4G36590	MADS-box transcription factor family protein	PF00319;	MADS-box protein (MADS-box protein AGL40) (MADS-box transcription factor family protein) (Putative MADS-box protein)	2.88517	-3.32399	0.017991	0.240436
AT4G36990	AT-HSFB1_ATHSF4_HSF4_HSFB1_TBF1__heat shock factor 4	PF00447;	Heat stress transcription factor B-1 (AtHsfB1) (AtHsf-16) (Heat shock factor protein 4) (HSF 4) (Heat shock transcription factor 4) (HSTF 4)	-3.04855	0.777985	-2.25528	1.57125
AT4G37780	ATMYB87_MYB87__myb domain protein 87	PF00249;	Transcription factor MYB87 (Myb-related protein 87) (AtMYB87)	7.90094	0.028848	-0.49287	-9.04639
AT4G38070	basic helix-loop-helix (bHLH) DNA-binding superfamily protein	PF00010;	Transcription factor bHLH131 (Basic helix-loop-helix protein 131) (AtbHLH131) (bHLH 131) (bHLH transcription factor bHLH131)	-3.13016	-0.033158	-0.383773	3.37755
AT4G38620	ATMYB4_MYB4__myb domain protein 4	PF00249;	Transcription repressor MYB4 (Myb-related protein 4) (AtMYB4)	-0.539057	-8.08531	6.84637	-0.403486
AT4G38960	BBX19__B-box type zinc finger family protein	PF00643;	B-box zinc finger protein 19 (Protein DOUBLE B-BOX 1B) (Protein SALT TOLERANCE HOMOLOG 5)	-1.30421	-3.44429	0.265786	-1.87429
AT4G39250	ATRL1_RL1_RSM2__RAD-like 1	PF00249;	Protein RADIALIS-like 1 (AtRL1) (Protein RAD-like 1) (Protein RADIALIS-LIKE SANT/MYB 2) (Protein RSM2)	12.1664	0.456406	0.443051	-0.302486
AT4G39410	ATWRKY13_WRKY13__WRKY DNA-binding protein 13	PF03106;	Probable WRKY transcription factor 13 (WRKY DNA-binding protein 13)	-8.26176	-10.2664	0.973089	-1.03155
AT5G01200	Duplicated homeodomain-like superfamily protein	PF00249;	Duplicated homeodomain-like superfamily protein (MYB transcription factor) (Putative uncharacterized protein F7J8_180)	-3.36555	0.519007	-1.03949	2.84507
AT5G02840	LCL1__LHY/CCA1-like 1	PF00249;	Protein REVEILLE 4 (Myb transcription factor LHY/CCA1-like 1)	4.05841	-1.46083	0.26697	-5.25228
AT5G03720	AT-HSFA3_HSFA3__heat shock transcription factor A3	PF00447;	Heat stress transcription factor A-3 (AtHsfA3) (AtHsf-17)	9.17124	-1.72495	1.24043	-9.65576
AT5G04240	ELF6__Zinc finger (C2H2 type) family protein / transcription factor jumonji (jmj) family protein	PF02373;PF02375;	Probable lysine-specific demethylase ELF6 (EC 1.14.11.-) (Early flowering 6) (Jumonji domain-containing protein 11) (Probable lysine-specific histone demethylase ELF6)	7.48357	-1.09976	3.3277	-5.25562
AT5G04760	Duplicated homeodomain-like superfamily protein	PF00249;	Duplicated homeodomain-like superfamily protein (I-box binding factor-like protein) (Putative I-box binding factor) (Putative uncharacterized protein At5g04760)	1.83804	0.028536	-1.70522	-3.51473
AT5G05790	Duplicated homeodomain-like superfamily protein	PF00249;	At5g05790 (Duplicated homeodomain-like superfamily protein) (MYB transcription factor) (Similarity to I-box binding factor)	5.31077	-2.36934	1.04091	-6.6392
AT5G06070	RAB_RBE__C2H2 and C2HC zinc fingers superfamily protein	-	Probable transcriptional regulator RABBIT EARS	2.21387	0.25724	-0.226108	-3.08486
AT5G06100	ATMYB33_MYB33__myb domain protein 33	PF00249;	Transcription factor MYB33 (Myb-related protein 33) (AtMYB33)	-5.19669	-0.256582	0.34994	5.29005
AT5G06110	DnaJ domain ;Myb-like DNA-binding domain	PF00226;PF00249;	Cell division related protein-like (DnaJ and myb-like DNA-binding domain-containing protein)	-3.71648	-0.565252	0.844233	3.99546
AT5G06420	Zinc finger (CCCH-type/C3HC4-type RING finger) family protein	PF00642;	Zinc finger CCCH domain-containing protein 51 (AtC3H51)	0.45986	-3.20121	3.33858	-0.322489
AT5G06960	OBF5_TGA5__OCS-element binding factor 5	PF00170;PF14144;	Transcription factor TGA5 (Ocs element-binding factor 5) (OBF5) (bZIP transcription factor 26) (AtbZIP26)	-0.107361	-3.04326	2.18764	-0.748253
AT5G07210	ARR21_RR21__response regulator 21	PF00072;	Putative two-component response regulator ARR21	3.62344	0.981567	-2.71872	-5.36059
AT5G07680	ANAC079_ANAC080_ATNAC4_NAC080_NAC4__NAC domain containing protein 80	PF02365;	NAC domain-containing protein 79 (ANAC79) (ANAC80) (AtNAC79) (AtNAC80)	2.05762	-1.96827	4.37575	0.34986
AT5G07690	ATMYB29_MYB29_PMG2__myb domain protein 29	PF00249;	Transcription factor MYB29 (Myb-related protein 29) (AtMYB29) (Protein HIGH ALIPHATIC GLUCOSINOLATE 3) (Protein PRODUCTION OF METHIONINE-DERIVED GLUCOSINOLATE 2)	-3.16632	-2.28524	1.52669	2.40778
AT5G07700	AtMYB76_MYB76__myb domain protein 76	PF00249;	Transcription factor MYB76 (Myb-related protein 76) (AtMYB76) (Protein HIGH ALIPHATIC GLUCOSINOLATE 2)	-8.0838	-1.56698	1.192	7.70882
AT5G08520	Duplicated homeodomain-like superfamily protein	PF00249;	Transcription factor SRM1 (Myb-related protein SRM1) (Protein SALT-RELATED MYB 1)	7.84301	-0.917823	-0.032659	-8.79349
AT5G08790	ATAF2_anac081__NAC (No Apical Meristem) domain transcriptional regulator superfamily protein	PF02365;	Protein ATAF2 (NAC domain-containing protein 81) (ANAC081)	3.58175	2.55027	0.175478	-0.855999
AT5G09750	HEC3__basic helix-loop-helix (bHLH) DNA-binding superfamily protein	PF00010;	Transcription factor HEC3 (Basic helix-loop-helix protein 43) (AtbHLH43) (bHLH 43) (Protein HECATE 3) (Transcription factor EN 119) (bHLH transcription factor bHLH043)	0.133734	-3.04994	-0.071046	-0.501307
AT5G10030	OBF4_TGA4__TGACG motif-binding factor 4	PF00170;PF14144;	Transcription factor TGA4 (Ocs element-binding factor 4) (OBF4) (bZIP transcription factor 57) (AtbZIP57)	0.160922	-3.49119	2.15265	-1.49947
AT5G10280	ATMYB64_ATMYB92_MYB92__myb domain protein 92	PF00249;	MYB transcription factor (Myb domain protein 92) (Putative myb family transcription factor) (Putative transcription factor) (Putative transcription factor MYB92)	6.94149	0.286473	1.53196	-5.12306
AT5G11050	AtMYB64_MYB64_URP10__myb domain protein 64	-	MYB DNA-binding-like protein (MYB transcription factor) (Myb domain protein 64)	6.05239	-3.37067	-1.96685	-11.3899
AT5G11510	AtMYB3R4_MYB3R-4__myb domain protein 3r-4	PF00249;	Transcription factor MYB3R-4 (Myb-related protein 3R-4) (Protein ENHANCED DEFECTIVE CYTOKINESIS)	5.89816	0.175226	-0.243356	-4.19012
AT5G12400	DNA binding;zinc ion binding;DNA binding	PF02791;PF00628;	PHD-finger and DNA binding domain-containing protein	1.00288	-2.04453	4.44607	1.39866
AT5G13790	AGL15__AGAMOUS-like 15	PF01486;PF00319;	Agamous-like MADS-box protein AGL15	-3.32097	0.351731	-1.44612	2.22658
AT5G14540	Protein of unknown function (DUF1421)	PF07223;	AT5G14540 protein (Basic salivary proline-rich-like protein (DUF1421))	1.34461	-3.0881	2.80392	-1.6288
AT5G14750	ATMYB66_MYB66_WER_WER1__myb domain protein 66	PF00249;	Transcription factor WER (Myb-related protein 66) (AtMYB66) (Protein WEREWOLF)	10.6809	1.22511	0.353535	-9.10229
AT5G15310	ATMIXTA_ATMYB16_MYB16__myb domain protein 16	PF00249;	Transcription factor MYB16 (Myb-related protein 16) (AtMYB16) (Protein MIXTA homolog) (AtMIXTA)	1.82535	-0.7372	-0.5353	-3.09785
AT5G15830	AtbZIP3_bZIP3__basic leucine-zipper 3	-	-	-0.689028	-3.99982	1.93393	-1.37687
AT5G15840	BBX1_CO_FG__B-box type zinc finger protein with CCT domain	PF06203;PF00643;	Zinc finger protein CONSTANS	0.016274	-0.291702	0.634817	5.21012
AT5G16600	AtMYB43_MYB43__myb domain protein 43	PF00249;	MYB transcription factor (Myb domain protein 43) (Putative transcription factor) (Putative uncharacterized protein At5g16600) (Transcription factor)	2.86744	-0.996065	-1.47186	-5.33537
AT5G16770	AtMYB9_MYB9__myb domain protein 9	PF00249;	Myb domain protein 9 (Putative transcription factor (MYB9))	4.78553	-0.324177	1.55073	-3.55898
AT5G16820	ATHSF3_ATHSFA1B_HSF3_HSFA1B__heat shock factor 3	PF00447;	Heat stress transcription factor A-1b (AtHsfA1b) (AtHsf-18) (Heat shock factor protein 3) (HSF 3) (Heat shock transcription factor 3) (HSTF 3)	8.48745	0.239366	2.64163	-5.60645
AT5G17300	RVE1__Homeodomain-like superfamily protein	PF00249;	Protein REVEILLE 1	3.41034	-1.51175	0.307274	-4.61482
AT5G18620	CHR17__chromatin remodeling factor17	PF09110;PF00271;PF09111;PF00176;	ISWI chromatin-remodeling complex ATPase CHR17 (EC 3.6.4.-) (Protein CHROMATIN REMODELING 17)	-2.50598	-1.69365	2.91524	3.72757
AT5G18830	ATSPL7_SPL7__squamosa promoter binding protein-like 7	PF03110;	Squamosa promoter-binding-like protein 7	2.7008	-0.477459	3.73758	0.55932
AT5G19790	RAP2.11__related to AP2 11	PF00847;	Ethylene-responsive transcription factor RAP2-11 (Protein RELATED TO APETALA2 11)	4.39282	4.7659	0.834628	1.20771
AT5G20240	PI__K-box region and MADS-box transcription factor family protein	PF01486;PF00319;	Floral homeotic protein PISTILLATA (Transcription factor PI)	-4.13978	-1.37593	-0.56388	2.19997
AT5G22260	MS1__RING/FYVE/PHD zinc finger superfamily protein	PF00628;	PHD finger protein MALE STERILITY 1	2.23571	0.183705	0.42893	-4.79669
AT5G22380	NAC090_anac090__NAC domain containing protein 90	PF02365;	NAC domain-containing protein 90 (ANAC090)	-10.1991	0.947799	-1.47488	9.67198
AT5G23000	ATMYB37_MYB37_RAX1__myb domain protein 37	PF00249;	Transcription factor RAX1 (Myb-related protein 37) (AtMYB37) (Protein REGULATOR OF AXILLARY MERISTEMS 1)	6.81903	-1.27701	0.315851	-7.7802
AT5G23260	ABS_AGL32_TT16__K-box region and MADS-box transcription factor family protein	PF01486;PF00319;	Protein TRANSPARENT TESTA 16 (Arabidopsis BSISTER MADS-box protein)	3.62865	-1.07546	0.417368	-0.256365
AT5G23650	Homeodomain-like transcriptional regulator	PF00249;	Homeodomain-like transcriptional regulator (Myb family transcription factor) (Similarity to I-box binding factor)	8.38236	1.84413	-1.31949	-7.85772
AT5G25220	KNAT3__KNOTTED1-like homeobox gene 3	PF03789;PF05920;PF03790;PF03791;	Homeobox protein knotted-1-like 3 (Protein KNAT3)	-5.70099	-0.611969	-0.23644	4.85258
AT5G25830	GATA12__GATA transcription factor 12	PF00320;	GATA transcription factor 12	-0.371583	0.495622	-10.8922	-10.025
AT5G26650	AGL36__AGAMOUS-like 36	PF00319;	Agamous-like MADS-box protein AGL36	5.54186	-0.773226	-1.55221	-7.86729
AT5G26660	ATMYB86_MYB86__myb domain protein 86	PF00249;	Transcription factor MYB86 (Myb homolog 4) (AtMyb4) (Myb-related protein 86) (AtMYB86)	8.2143	-2.20942	0.914024	-9.5097
AT5G26930	GATA23__GATA transcription factor 23	PF00320;	GATA transcription factor 23	-1.33841	1.11904	-3.18707	-0.729614
AT5G26950	AGL93__AGAMOUS-like 93	PF00319;	Agamous-like MADS-box protein AGL93	4.56316	-2.81009	4.04942	-3.32383
AT5G27070	AGL53__AGAMOUS-like 53	PF00319;	Agamous-like MADS-box protein AGL53	-3.30128	0.377232	-0.095571	3.44555
At5g27810	MADS-box transcription factor family protein	PF00319;	At5g27810 (MADS-box transcription factor family protein)	-6.35673	-0.140745	-1.23521	4.98078
AT5G27880	C2H2 and C2HC zinc fingers superfamily protein	-	C2H2 and C2HC zinc fingers superfamily protein	-0.302769	6.43524	-0.211081	-0.279095
AT5G27960	AGL90__AGAMOUS-like 90	PF00319;	Agamous-like MADS-box protein AGL90	4.77147	-0.036628	0.069729	0.28586
At5g28640	AN3_ATGIF1_GIF_GIF1__SSXT family protein	PF05030;	GRF1-interacting factor 1 (AtGIF1) (Protein ANGUSTIFOLIA 3) (Transcription coactivator GIF1)	0.400256	-0.789228	-1.85721	-3.0467
AT5G32460	Transcriptional factor B3 family protein	PF02362;	B3 domain-containing protein REM-like 3 (Protein REPRODUCTIVE MERISTEM-like 3)	3.36878	3.86785	-0.06925	0.429823
AT5G35210	PTM__metalloendopeptidases;zinc ion binding;DNA binding	PF02791;PF00628;PF15612;	DDT domain-containing protein PTM (DDT domain-containing protein 1) (Membrane-bound transcription factor PTM) (PHD type transcription factor with transmembrane domains)	4.6128	3.46675	0.513489	-0.632567
AT5G35550	ATMYB123_ATTT2_MYB123_TT2__Duplicated homeodomain-like superfamily protein	PF00249;	Transcription factor TT2 (Myb-related protein 123) (AtMYB123) (Myb-related transcription factor LBM2-like) (Protein TRANSPARENT TESTA 2)	5.34622	-0.182599	0.047611	0.471737
AT5G35770	SAP__Transducin/WD40 repeat-like superfamily protein	-	Transcriptional regulator STERILE APETALA	1.87429	-1.78453	-0.678479	-4.3373
AT5G35900	LBD35__LOB domain-containing protein 35	PF03195;	LOB domain-containing protein 35 (ASYMMETRIC LEAVES 2-like protein 27) (AS2-like protein 27)	-0.684706	-1.40103	-3.11352	-3.82985
AT5G37260	CIR1_RVE2__Homeodomain-like superfamily protein	PF00249;	Protein REVEILLE 2 (MYB family transcription factor Circadian 1)	2.51209	-2.67702	-0.21306	-5.40217
AT5G38620	MADS-box transcription factor family protein	PF00319;	MADS-box protein AGL73 (MADS-box protein-like) (MADS-box transcription factor family protein)	0.315583	-0.130052	0.665298	-7.07417
AT5G38740	AGL77__AGAMOUS-like 77	PF00319;	AGAMOUS-like 77 (Putative uncharacterized protein) (Putative uncharacterized protein At5g38740)	6.83553	0.240415	-0.232279	-7.04171
AT5G39690	ANAC093_NAC093__NAC domain containing protein 93	PF02365;	NAC domain containing protein 93	0.167458	0.481551	3.40647	4.93983
AT5G39700	AtMYB89_MYB89__myb domain protein 89	PF00249;	Myb domain protein 89 (Putative transcription factor) (Transcription factor)	0.275206	0.099118	5.33732	0.25061
At5g39750	AGL81_EMB3008__AGAMOUS-like 81	PF00319;	Agamous-like MADS-box protein AGL81	5.97056	-0.371704	0.0538	-6.79184
AT5G40120	AGL76__AGAMOUS-like 76	PF00319;	AGAMOUS-like 76 (MADS-box protein AGL76) (Putative uncharacterized protein)	3.84984	-1.90692	2.20031	-3.55646
AT5G40220	AGL43__AGAMOUS-like 43	PF00319;	AGAMOUS-like 43 (MADS-box protein AGL43) (Putative uncharacterized protein)	3.57683	-1.7247	-0.439217	-5.74075
AT5G40330	ATMYB23_ATMYBRTF_MYB23__myb domain protein 23	PF00249;	Transcription factor MYB23 (Myb-related protein 23) (AtMYB23)	2.15556	1.11833	-2.62076	-3.65798
AT5G40350	AtMYB24_MYB24__myb domain protein 24	PF00249;	Transcription factor MYB24 (Myb-related protein 24) (AtMYB24)	7.84641	0.377232	-0.095571	-13.1166
AT5G40360	AtMYB115_MYB115__myb domain protein 115	-	Transcription factor MYB115 (Myb-related protein 115) (AtMYB115)	1.59977	-6.91389	0.492348	-8.02131
AT5G40430	AtMYB22_MYB22__myb domain protein 22	-	At5g40430 (Myb domain protein 22) (Putative transcription factor) (Transcription factor)	8.58666	-5.99111	3.24775	-11.33
AT5G41090	NAC095_anac095__NAC domain containing protein 95	PF02365;	At5g41090 (Emb|CAB88055.1) (NAC domain containing protein 95) (Putative uncharacterized protein At5g41090)	0.572473	0.183705	0.42893	-6.72298
AT5G43540	C2H2 and C2HC zinc fingers superfamily protein	-	C2H2 and C2HC zinc fingers superfamily protein (Putative uncharacterized protein) (Putative uncharacterized protein At5g43540)	-6.21611	-0.052024	-4.20893	1.95516
At5g44180	RLT2__Homeodomain-like transcriptional regulator	PF02791;PF05066;PF00046;PF15612;PF15613;	Homeobox-DDT domain protein RLT2 (Protein RINGLET 2)	-0.119043	0.422135	6.95545	1.38753
AT5G45050	ATWRKY16_TTR1_WRKY16__Disease resistance protein (TIR-NBS-LRR class)	PF07725;PF00931;PF03106;	Probable WRKY transcription factor 16 (WRKY DNA-binding protein 16)	1.35655	-1.9863	3.20711	-0.135736
AT5G47290	myb family transcription factor	-	Myb family transcription factor (Putative uncharacterized protein)	-2.58088	-9.65553	5.30003	-1.77462
AT5G47390	MYBH__myb-like transcription factor family protein	PF00249;	Transcription factor KUA1 (Myb-related protein H) (AtMYBH) (AtMYBS3) (MYBS3-homolg protein) (Protein KUODA1)	-4.70757	-1.7e-05	0.077517	4.78507
AT5G48250	BBX8__B-box type zinc finger protein with CCT domain	PF06203;	Zinc finger protein CONSTANS-LIKE 10	-0.993951	-3.79247	2.33569	-0.462834
AT5G49330	ATMYB111_MYB111_PFG3__myb domain protein 111	PF00249;	Transcription factor MYB111 (Myb-related protein 111) (AtMYB111) (Protein PRODUCTION OF FLAVONOL GLYCOSIDES 3)	0.102707	0.882647	-3.51115	-0.095571
AT5G49420	MADS-box transcription factor family protein	PF00319;	MADS-box protein (MADS-box protein AGL84) (MADS-box transcription factor family protein)	5.66989	0.147716	-0.009447	-0.127883
At5g49490	AGL83__AGAMOUS-like 83	PF00319;	AGAMOUS-like 83 (Similarity to MADS-box protein)	4.20758	0.377232	-0.095571	-4.3436
AT5G49620	AtMYB78_MYB78__myb domain protein 78	PF00249;	Transcription factor MYB78 (Myb-related protein 78) (AtMYB78)	5.60806	-1.92358	3.11203	-4.41961
AT5G50010	sequence-specific DNA binding transcription factors;transcription regulators	-	Transcription factor bHLH145 (Basic helix-loop-helix protein 145) (AtbHLH145) (bHLH 145) (Transcription factor EN 131) (bHLH transcription factor bHLH145)	0.11902	-3.87703	2.01757	-1.97848
AT5G50915	basic helix-loop-helix (bHLH) DNA-binding superfamily protein	PF00010;	Transcription factor bHLH137 (Basic helix-loop-helix protein 137) (AtbHLH137) (bHLH 137) (Transcription factor EN 89) (bHLH transcription factor bHLH137)	-1.18271	-0.582582	-3.11809	-2.51796
AT5G51870	AGL71__AGAMOUS-like 71	PF01486;PF00319;	MADS-box protein AGL71 (Protein AGAMOUS-LIKE 71)	0.2064	0.307369	-2.32476	-7.03654
AT5G51990	CBF4_DREB1D__C-repeat-binding factor 4	PF00847;	Dehydration-responsive element-binding protein 1D (Protein DREB1D) (C-repeat/dehydration-responsive element-binding factor 4) (C-repeat-binding factor 4) (CRT/DRE-binding factor 4)	-3.00753	-2.29673	-1.82925	-1.11845
AT5G52020	Integrase-type DNA-binding superfamily protein	PF00847;	Ethylene-responsive transcription factor ERF025	-1.17533	0.386042	-3.33481	-1.77344
AT5G52260	AtMYB19_MYB19__myb domain protein 19	PF00249;	MYB transcription factor (Myb domain protein 19) (Similarity to myb-related transcription factor)	4.68922	-7.77265	-1.00329	-13.4652
AT5G53200	TRY__Homeodomain-like superfamily protein	PF00249;	Transcription factor TRY (Protein TRIPTYCHON)	-0.56565	-0.382627	-3.04194	-2.85892
At5g53980	ATHB52_HB52__homeobox protein 52	PF00046;	Homeobox-leucine zipper protein ATHB-52 (HD-ZIP protein ATHB-52) (Homeodomain transcription factor ATHB-52)	-0.401528	0.481746	-3.14213	-2.25886
AT5G54470	BBX29__B-box type zinc finger family protein	-	At5g54470 (B-box type zinc finger family protein) (Putative uncharacterized protein At5g54470)	-1.2105	-4.19681	0.538952	-2.44736
AT5G55020	ATMYB120_MYB120__myb domain protein 120	PF00249;	Transcription factor MYB120 (Myb-related protein 120) (AtMYB120)	7.39756	0.218711	0.28586	-10.5768
AT5G56110	ATMYB80_AtMYB103_MS188_MYB103_MYB80__myb domain protein 103	PF00249;	Transcription factor MYB80 (MYB-related protein 103) (AtMYB103) (Myb-related protein 80) (AtMYB80) (Protein MALE STERILE 188)	8.69683	0.084466	0.152844	-9.42128
AT5G56620	NAC099_anac099__NAC domain containing protein 99	PF02365;	NAC domain containing protein 99	-0.442692	-6.11643	-1.88703	0.246582
At5g56780	ATET2_ET2__effector of transcription2	-	Protein EFFECTOR OF TRANSCRIPTION 2 (AtET2)	-4.43001	-2.86786	2.45142	4.01357
AT5G56840	myb-like transcription factor family protein	PF00249;	At5g56840 (MYB transcription factor) (Myb-like transcription factor family protein) (Similarity to Myb-related transcription activator)	6.39117	1.26466	-2.40278	-7.52929
AT5G57390	AIL5_CHO1_EMK_PLT5__AINTEGUMENTA-like 5	PF00847;	AP2-like ethylene-responsive transcription factor AIL5 (Protein AINTEGUMENTA-LIKE 5)	3.53763	2.043	-0.298856	-1.79349
AT5G58280	AP2/B3-like transcriptional factor family protein	PF02362;	Putative B3 domain-containing protein At5g58280	0.120173	0.50245	-4.37995	-3.09935
AT5G58850	ATMYB119_MYB119__myb domain protein 119	-	Myb domain protein 119 (Myb family transcription factor) (Putative transcription factor MYB119) (Similarity to Myb-related transcription factor)	9.31378	3.63624	-0.396806	-6.07434
AT5G58900	Homeodomain-like transcriptional regulator	-	-	5.83924	6.56355	-7.65335	-6.92904
AT5G59820	AtZAT12_RHL41_ZAT12__C2H2-type zinc finger family protein	-	Zinc finger protein ZAT12 (Protein RESPONSIVE TO HIGH LIGHT 41)	-1.45047	0.439203	-3.19049	-1.30082
AT5G60130	AP2/B3-like transcriptional factor family protein	PF02362;	B3 domain-containing protein At5g60130	-0.552981	-5.58839	4.33906	-0.696353
AT5G60140	AP2/B3-like transcriptional factor family protein	PF02362;	B3 domain-containing protein At5g60140	-0.15	-3.45955	2.55966	0.39218
AT5G60830	AtbZIP70_bZIP70__basic leucine-zipper 70	PF00170;	Basic leucine-zipper 70	-1.06369	-3.50364	1.16402	-1.27593
AT5G60910	AGL8_FUL__AGAMOUS-like 8	PF01486;PF00319;	Agamous-like MADS-box protein AGL8 (Floral homeotic protein AGL8) (Transcription factor FRUITFULL)	3.01028	-0.330858	-1.05851	-4.39965
AT5G61430	ANAC100_ATNAC5_NAC100__NAC domain containing protein 100	PF02365;	NAC domain-containing protein 100 (ANAC100) (AtNAC5)	1.48839	-3.19265	4.66029	-0.020747
AT5G61620	myb-like transcription factor family protein	PF00249;	Probable transcription factor At5g61620 (Myb-related protein At5g61620)	-1.64691	3.7727	-6.31532	-0.895705
AT5G62020	AT-HSFB2A_HSFB2A__heat shock transcription factor B2A	PF00447;	Heat stress transcription factor B-2a (AtHsfB2a) (AtHsf-22) (Heat shock factor protein 6) (HSF 6) (Heat shock transcription factor 6) (HSTF 6)	-16.0639	-0.085669	-1.25088	14.7273
AT5G62165	AGL42_FYF__AGAMOUS-like 42	PF01486;PF00319;	MADS-box protein AGL42 (Protein AGAMOUS-LIKE 42) (Protein FOREVER YOUNG FLOWER)	-6.87056	-2.06005	1.01148	5.82199
AT5G62320	ATMYB99_ATMYBCU15_MYB99__myb domain protein 99	PF00249;	MYB transcription factor (Myb domain protein 99) (Myb family transcription factor) (Putative transcription factor) (Transcription factor-like)	4.82312	0.664759	-0.869576	-5.02794
AT5G62610	basic helix-loop-helix (bHLH) DNA-binding superfamily protein	PF00010;	Transcription factor bHLH79 (Basic helix-loop-helix protein 79) (AtbHLH79) (bHLH 79) (Transcription factor EN 81) (bHLH transcription factor bHLH079)	-0.000495	-1.17459	-4.35256	-5.52665
AT5G63080	JMJ20__2-oxoglutarate (2OG) and Fe(II)-dependent oxygenase superfamily protein	-	2-oxoglutarate (2OG) and Fe(II)-dependent oxygenase superfamily protein (At5g63080) (mRNA, clone: RAFL23-07-N07)	-10.6847	-0.524652	0.048206	10.2082
AT5G63160	BT1__BTB and TAZ domain protein 1	PF00651;PF02135;	BTB/POZ and TAZ domain-containing protein 1 (BTB and TAZ domain protein 1)	3.08348	1.99443	0.782524	-0.306516
AT5G64220	CAMTA2__Calmodulin-binding transcription activator protein with CG-1 and Ankyrin domains	PF12796;PF03859;PF00612;	Calmodulin-binding transcription activator 2 (Ethylene-induced calmodulin-binding protein c) (AtER66) (EICBP.c) (Signal-responsive protein 4)	7.97613	6.96222	0.674257	-0.339651
AT5G64340	SAC51__sequence-specific DNA binding transcription factors;transcription regulators	-	Transcription factor SAC51 (Basic helix-loop-helix protein 142) (AtbHLH142) (bHLH 142) (Protein SUPPRESSOR OF ACAULIS 51) (Transcription factor EN 128) (bHLH transcription factor bHLH142)	0.662363	-3.73005	3.5569	-0.835515
AT5G65060	AGL70_FCL3_MAF3__K-box region and MADS-box transcription factor family protein	PF01486;PF00319;	At5g65060 (K-box region and MADS-box transcription factor family protein) (MADS affecting flowering 3 variant II)	-6.23234	-0.61749	0.421888	6.03674
AT5G65070	AGL69_FCL4_MAF4__K-box region and MADS-box transcription factor family protein	PF01486;	K-box region and MADS-box transcription factor family protein	3.92812	1.66322	-1.89454	-4.15944
AT5G65080	AGL68_MAF5__K-box region and MADS-box transcription factor family protein	PF01486;PF00319;	Protein MADS AFFECTING FLOWERING 5 (MADS box protein FCL1) (MADS-box protein AGAMOUS-LIKE 68)	5.65931	3.31689	-1.47221	-3.81462
AT5G65100	Ethylene insensitive 3 family protein	-	ETHYLENE INSENSITIVE 3-like 5 protein	0.110734	-0.061509	3.10118	0.074019
AT5G65230	AtMYB53_MYB53__myb domain protein 53	PF00249;	MYB transcription factor (Myb domain protein 53) (Transcription factor-like protein)	5.01516	-2.01716	1.98285	-5.04947
AT5G65790	ATMYB68_MYB68__myb domain protein 68	PF00249;	At5g65790 (MYB transcription factor) (Myb - related protein) (Myb domain protein 68) (Transcription factor like protein) (Transcription factor-like protein)	12.4916	-0.100945	-0.026944	0.125111
At5g66700	ATHB53_HB-8_HB53__homeobox 53	PF00046;	Homeobox-leucine zipper protein ATHB-53 (HD-ZIP protein ATHB-53) (Homeodomain transcription factor ATHB-53)	3.12195	-0.813285	4.20603	0.270796
AT5G66770	GRAS family transcription factor	PF03514;	Scarecrow-like protein 4 (AtSCL4) (GRAS family protein 32) (AtGRAS-32)	-0.523815	-0.242365	-4.75643	-4.47498
AT5G66940	Dof-type zinc finger DNA-binding family protein	PF02701;	Dof zinc finger protein DOF5.8 (AtDOF5.8)	1.18287	-1.72866	-5.79599	-8.70751
AT5G67010	Integrase-type DNA-binding superfamily protein	PF00847;	Putative ethylene-responsive transcription factor ERF121	-3.08102	0.312335	0.159358	-0.020832
AT5G67110	ALC__basic helix-loop-helix (bHLH) DNA-binding superfamily protein	PF00010;	Transcription factor ALC (Basic helix-loop-helix protein 73) (AtbHLH73) (bHLH 73) (Protein ALCATRAZ) (Transcription factor EN 98) (bHLH transcription factor bHLH073)	1.18641	-3.21851	1.74187	-2.66304
AT5G67300	ATMYB44_ATMYBR1_MYB44_MYBR1__myb domain protein r1	PF00249;	Transcription factor MYB44 (Myb-related protein 44) (AtMYB44) (Myb-related protein R1) (AtMYBR1)	-8.8815	0.787592	-2.22305	7.44605

## Sheet: Suppl Table 2 
Suppl. Table2. Differentially expressed TFs of wild type plants specific to groups A, B and C
Upregulated only in A	annotation	Cross-reference (Pfam)	Protein names		Up-regulated only in B	Annotation	Cross-reference (Pfam)	Protein names		Up-regulated only in C	Annotation	Cross-reference (Pfam)	Protein names
AT1G01530	AGL28__AGAMOUS-like 28	PF00319;	Agamous-like MADS-box protein AGL28		At1g48500	AtJAZ4_JAZ4_TIFY6A__jasmonate-zim-domain protein 4	PF09425;PF06200;	Protein TIFY 6A (Jasmonate ZIM domain-containing protein 4)		AT1G17460	TRFL3__TRF-like 3	PF00249;	TRF-like 3
AT1G01780	PLIM2b__GATA type zinc finger transcription factor family protein	PF00412;	LIM domain-containing protein PLIM2b (Pollen-expressed LIM protein 2B)		At2g27930	PLATZ transcription factor family protein	PF04640;	PLATZ transcription factor family protein		AT1G21700	ATSWI3C_CHB4_SWI3C__SWITCH/sucrose nonfermenting 3C	PF00249;PF04433;PF16495;	SWI/SNF complex subunit SWI3C (AtSWI3C) (Transcription regulatory protein SWI3C)
AT1G09540	ATMYB61_MYB61__myb domain protein 61	PF00249;	Transcription factor MYB61 (Myb-related protein 61) (AtMYB61)		AT3G10000	EDA31__Homeodomain-like superfamily protein	-	Homeodomain-like superfamily protein		AT1G43850	SEU__SEUSS transcriptional co-regulator	-	Transcriptional corepressor SEUSS (AtSEU)
AT1G12540	basic helix-loop-helix (bHLH) DNA-binding superfamily protein	PF00010;	Transcription factor bHLH55 (Basic helix-loop-helix protein 55) (AtbHLH55) (bHLH 55) (Transcription factor EN 1) (bHLH transcription factor bHLH055)		AT3G62850	zinc finger protein-related	PF01936;	Putative uncharacterized protein F26K9_280 (Zinc finger protein-like protein)		AT1G49720	ABF1_AtABF1__abscisic acid responsive element-binding factor 1	PF00170;	ABSCISIC ACID-INSENSITIVE 5-like protein 4 (Abscisic acid responsive elements-binding factor 1) (ABRE-binding factor 1) (bZIP transcription factor 35) (AtbZIP35)
AT1G17590	NF-YA8__nuclear factor Y, subunit A8	PF02045;	Nuclear transcription factor Y subunit A-8 (AtNF-YA-8)		AT4G21030	ATDOF4.2_ATDOF4;2__Dof-type zinc finger domain-containing protein	PF02701;	Dof zinc finger protein DOF4.2 (AtDOF4.2)		AT1G60250	BBX26__B-box zinc finger family protein	PF00643;	B-box zinc finger family protein (T13D8.14 protein)
AT1G18960	myb-like HTH transcriptional regulator family protein	#N/A	#N/A		AT5G27880	C2H2 and C2HC zinc fingers superfamily protein	-	C2H2 and C2HC zinc fingers superfamily protein		AT1G65120	Ubiquitin carboxyl-terminal hydrolase-related protein	PF04781;PF04780;	Ubiquitin carboxyl-terminal hydrolase-related protein
AT1G25340	AtMYB116_MYB116__myb domain protein 116	#N/A	#N/A		Down-regulated only in B		Cross-reference (Pfam)	Protein names		At1g67310	Calmodulin-binding transcription activator protein with CG-1 and Ankyrin domains	PF12796;PF03859;PF00612;PF01833;	Calmodulin-binding transcription activator 4 (Ethylene-induced calmodulin-binding protein 4) (AtFIN21) (EICBP4) (Ethylene-induced calmodulin-binding protein d) (EICBP.d) (Signal-responsive protein 5)
AT1G31630	AGL86__AGAMOUS-like 86	PF00319;	Agamous-like MADS-box protein AGL86		AT1G02340	FBI1_HFR1_REP1_RSF1__basic helix-loop-helix (bHLH) DNA-binding superfamily protein	PF00010;	Transcription factor HFR1 (Basic helix-loop-helix protein 26) (AtbHLH26) (bHLH 26) (Protein LONG HYPOCOTYL IN FAR-RED 1) (Protein REDUCED PHYTOCHROME SIGNALING) (Reduced sensitivity to far-red light) (Transcription factor EN 68) (bHLH transcription factor bHLH026)		AT1G76350	NLP5__Plant regulator RWP-RK family protein	PF00564;PF02042;	Protein NLP5 (AtNLP5) (NIN-like protein 5) (Nodule inception protein-like protein 5)
AT1G60040	AGL49__AGAMOUS-like 49	PF00319;	Agamous-like MADS-box protein AGL49		AT1G21340	Dof-type zinc finger DNA-binding family protein	PF02701;	Dof zinc finger protein DOF1.2 (AtDOF1.2)		AT2G01940	ATIDD15_IDD15_SGR5__C2H2-like zinc finger protein	-	Protein SHOOT GRAVITROPISM 5 (Protein indeterminate-domain 15) (AtIDD15)
AT1G64000	ATWRKY56_WRKY56__WRKY DNA-binding protein 56	PF03106;	Probable WRKY transcription factor 56 (WRKY DNA-binding protein 56)		AT1G68120	ATBPC3_BPC3__basic pentacysteine 3	PF06217;	Protein BASIC PENTACYSTEINE3 (AtBPC3)		At2g22300	CAMTA3_SR1__signal responsive 1	PF03859;PF00612;PF01833;	Calmodulin-binding transcription activator 3 (Ethylene-induced calmodulin-binding protein 1) (EICBP1) (Ethylene-induced calmodulin-binding protein a) (EICBP.a) (Signal-responsive protein 1)
AT1G68480	JAG__C2H2 and C2HC zinc fingers superfamily protein	-	Zinc finger protein JAGGED		AT1G75520	SRS5__SHI-related sequence 5	-	Protein SHI RELATED SEQUENCE 5		AT2G33880	HB-3_STIP_WOX9_WOX9A__homeobox-3	PF00046;	WUSCHEL-related homeobox 9 (Protein STIMPY)
AT1G76900	AtTLP1_TLP1__tubby like protein 1	PF00646;PF01167;	Tubby-like F-box protein 1 (AtTLP1)		At2g14210	AGL44_ANR1__AGAMOUS-like 44	PF01486;PF00319;	MADS-box transcription factor ANR1 (Protein AGAMOUS-LIKE 44) (Protein ARABIDOPSIS NITRATE REGULATED 1)		AT2G36270	ABI5_AtABI5_GIA1__Basic-leucine zipper (bZIP) transcription factor family protein	PF00170;	Protein ABSCISIC ACID-INSENSITIVE 5 (Dc3 promoter-binding factor 1) (AtDPBF1) (Protein GROWTH-INSENSITIVITY TO ABA 1) (bZIP transcription factor 39) (AtbZIP39)
At1g77980	AGL66__AGAMOUS-like 66	PF00319;	Agamous-like MADS-box protein AGL66		AT2G16770	bZIP23__Basic-leucine zipper (bZIP) transcription factor family protein	PF07716;	Basic leucine zipper 23 (AtbZIP23) (bZIP protein 23)		AT2G36610	ATHB22_HB22__homeobox protein 22	PF00046;	Homeobox-leucine zipper protein ATHB-22 (HD-ZIP protein ATHB-22) (Homeodomain transcription factor ATHB-22)
AT2G20825	ULT2__Developmental regulator, ULTRAPETALA	-	Protein ULTRAPETALA 2		AT2G19820	LBD9__LOB domain-containing protein 9	PF03195;	LOB domain-containing protein 9 (ASYMMETRIC LEAVES 2-like protein 35) (AS2-like protein 35)		AT3G01460	ATMBD9_MBD9__methyl-CPG-binding domain 9	PF05965;PF05964;PF01429;PF00628;PF15612;PF15613;	Methyl-CpG-binding domain-containing protein 9 (AtMBD9) (MBD09) (EC 2.3.1.48) (Histone acetyl transferase MBD9) (Methyl-CpG-binding protein MBD9)
AT2G42380	ATBZIP34_BZIP34__Basic-leucine zipper (bZIP) transcription factor family protein	PF07716;	Basic leucine zipper 34 (AtbZIP34) (bZIP protein 34)		AT2G30340	LBD13__LOB domain-containing protein 13	PF03195;	LOB domain-containing protein 13 (ASYMMETRIC LEAVES 2-like protein 10) (AS2-like protein 10)		AT3G04070	ANAC047_NAC047_SHG__NAC domain containing protein 47	PF02365;	NAC transcription factor 47 (NAC domain-containing protein 47) (ANAC047) (Protein SPEEDY HYPONASTIC GROWTH)
AT2G44430	DNA-binding bromodomain-containing protein	#N/A	#N/A		AT2G32460	ATM1_ATMYB101_MYB101__myb domain protein 101	PF00249;	Transcription factor MYB101 (Myb-related protein 101) (AtM1) (AtMYB101) (Protein ABNORMAL SHOOT 7)		AT3G14980	IDM1_ROS4__Acyl-CoA N-acyltransferase with RING/FYVE/PHD-type zinc finger protein	PF16135;PF00628;	Increased DNA methylation 1 (Histone H3 acetyltransferase IDM1) (EC 2.3.1.-) (Protein ROS4) (Repressor of silencing 4)
AT2G46270	GBF3__G-box binding factor 3	PF00170;PF07777;	G-box-binding factor 3 (bZIP transcription factor 55) (AtbZIP55)		AT2G35310	Transcriptional factor B3 family protein	PF02362;	B3 domain-containing protein At2g35310		AT3G18100	AtMYB4R1_MYB4R1__myb domain protein 4r1	PF00249;	Myb domain protein 4r1
AT3G04030	MYR2__Homeodomain-like superfamily protein	PF14379;PF00249;	Myb-related protein 2 (Myb family transcription factor PHL9) (Protein NITROGEN STARVATION RESPONSE 1) (AtNSR1) (Protein PHR1-LIKE 9)		AT2G41690	AT-HSFB3_HSFB3__heat shock transcription factor B3	PF00447;	Heat stress transcription factor B-3 (AtHsfB3) (AtHsf-05)		AT3G19510	HAT3.1__Homeodomain-like protein with RING/FYVE/PHD-type zinc finger domain	PF00046;PF00628;	Homeobox protein HAT3.1
AT3G09230	AtMYB1_MYB1__myb domain protein 1	PF00249;	Transcription factor MYB1 (Myb-related protein 1) (AtMYB1)		AT2G46830	AtCCA1_CCA1__circadian clock associated 1	PF00249;	Protein CCA1 (MYB-related transcription factor CCA1) (Protein CIRCADIAN CLOCK ASSOCIATED 1)		AT3G60030	SPL12__squamosa promoter-binding protein-like 12	PF03110;	Squamosa promoter-binding-like protein 12
AT3G12250	BZIP45_TGA6__TGACG motif-binding factor 6	PF00170;PF14144;	Transcription factor TGA6 (bZIP transcription factor 45) (AtbZIP45)		AT3G06740	GATA15__GATA transcription factor 15	PF00320;	GATA transcription factor 15		AT4G01020	helicase domain-containing protein / IBR domain-containing protein / zinc finger protein-related	PF00270;PF04408;PF00271;PF01485;PF07717;PF13445;	ATP-dependent RNA helicase DEAH11, chloroplastic (EC 3.6.4.13)
AT3G16940	calmodulin binding;transcription regulators	PF12796;PF03859;PF00612;PF01833;	Calmodulin-binding transcription activator 6 (Ethylene-induced calmodulin-binding protein 5) (EICBP5) (Ethylene-induced calmodulin-binding protein e) (EICBP.e) (Signal-responsive protein 3)		AT3G20640	basic helix-loop-helix (bHLH) DNA-binding superfamily protein	-	Transcription factor bHLH123 (Basic helix-loop-helix protein 123) (AtbHLH123) (bHLH 123) (Transcription factor EN 63) (bHLH transcription factor bHLH123)		At4g01520	NAC067_anac067__NAC domain containing protein 67	PF02365;	F11O4.3 (NAC domain containing protein 67) (Putative NAM-like protein)
AT3G17609	HYH__HY5-homolog	PF00170;	Transcription factor HY5-like (HY5 homolog) (bZIP transcription factor 64) (AtbZIP64)		AT3G21880	BBX10__B-box type zinc finger protein with CCT domain	PF06203;	Zinc finger protein CONSTANS-LIKE 12		AT4G16150	calmodulin binding;transcription regulators	PF12796;PF03859;PF00612;	Calmodulin-binding transcription activator 5 (Ethylene-induced calmodulin-binding protein f) (EICBP.f) (Signal-responsive protein 6)
At3g19020	Leucine-rich repeat (LRR) family protein	-	Pollen-specific leucine-rich repeat extensin-like protein 1 (AtPEX1) (Pollen-specific LRR/EXTENSIN1) (Cell wall hydroxyproline-rich glycoprotein)		AT3G46130	ATMYB48_ATMYB48-1_ATMYB48-2_ATMYB48-3_MYB48__myb domain protein 48	PF00249;	Transcription factor MYB48 (Myb-related protein 48) (AtMYB48)		AT4G21440	ATM4_ATMYB102_MYB102__MYB-like 102	PF00249;	Transcription factor MYB102 (Myb-related protein 102) (AtMYB102) (Myb-related protein M4) (AtM4)
AT3G19290	ABF4_AREB2__ABRE binding factor 4	PF00170;	ABSCISIC ACID-INSENSITIVE 5-like protein 7 (ABA-responsive element-binding protein 2) (Abscisic acid responsive elements-binding factor 4) (ABRE-binding factor 4) (bZIP transcription factor 38) (AtbZIP38)		AT3G60460	DUO1__myb-like HTH transcriptional regulator family protein	PF00249;	Transcription factor DUO1 (Myb-related protein 125) (AtMYB125) (Protein DUO POLLEN 1)		AT5G07680	ANAC079_ANAC080_ATNAC4_NAC080_NAC4__NAC domain containing protein 80	PF02365;	NAC domain-containing protein 79 (ANAC79) (ANAC80) (AtNAC79) (AtNAC80)
AT3G24870	Helicase/SANT-associated, DNA binding protein	PF07529;	Chromatin modification-related protein EAF1 B (ESA1-associated factor 1 B)		AT4G00480	ATMYC1_myc1__basic helix-loop-helix (bHLH) DNA-binding superfamily protein	PF14215;	Transcription factor MYC1 (AtMYC1) (Basic helix-loop-helix protein 12) (AtbHLH12) (bHLH 12) (Transcription factor EN 58) (bHLH transcription factor bHLH012)		AT5G12400	DNA binding;zinc ion binding;DNA binding	PF02791;PF00628;	PHD-finger and DNA binding domain-containing protein
AT3G27920	ATGL1_ATMYB0_GL1_MYB0__myb domain protein 0	PF00249;	Trichome differentiation protein GL1 (Myb-related protein 0) (AtMYB0) (Protein GLABRA 1) (Protein GLABROUS 1) (R2R3-MYB transcription factor GL1)		AT4G01460	basic helix-loop-helix (bHLH) DNA-binding superfamily protein	PF00010;	Transcription factor bHLH57 (Basic helix-loop-helix protein 57) (AtbHLH57) (bHLH 57) (Transcription factor EN 12) (bHLH transcription factor bHLH057)		AT5G18830	ATSPL7_SPL7__squamosa promoter binding protein-like 7	PF03110;	Squamosa promoter-binding-like protein 7
AT3G29020	AtMYB110_MYB110__myb domain protein 110	#N/A	#N/A		AT4G08150	BP_BP1_KNAT1__KNOTTED-like from Arabidopsis thaliana	PF03789;PF05920;PF03790;PF03791;	Homeobox protein knotted-1-like 1 (Protein BREVIPEDICELLUS) (Protein KNAT1)		AT5G39700	AtMYB89_MYB89__myb domain protein 89	PF00249;	Myb domain protein 89 (Putative transcription factor) (Transcription factor)
AT3G51960	ATBZIP24_BZIP24__basic leucine zipper 24	PF07716;	Basic leucine zipper 24 (AtbZIP24) (bZIP protein 24)		AT4G14920	Acyl-CoA N-acyltransferase with RING/FYVE/PHD-type zinc finger protein	PF16135;PF00628;	Acyl-CoA N-acyltransferase with RING/FYVE/PHD-type zinc finger protein (Putative uncharacterized protein At4g14920) (Fragment)		AT5G45050	ATWRKY16_TTR1_WRKY16__Disease resistance protein (TIR-NBS-LRR class)	PF07725;PF00931;PF03106;	Probable WRKY transcription factor 16 (WRKY DNA-binding protein 16)
AT3G61120	AGL13__AGAMOUS-like 13	PF01486;PF00319;	Agamous-like MADS-box protein AGL13		AT4G17880	MYC4__Basic helix-loop-helix (bHLH) DNA-binding family protein	PF14215;PF00010;	Transcription factor MYC4 (AtMYC4) (Basic helix-loop-helix protein 4) (AtbHLH4) (bHLH 4) (Transcription factor EN 37) (bHLH transcription factor bHLH004)		AT5G65100	Ethylene insensitive 3 family protein	-	ETHYLENE INSENSITIVE 3-like 5 protein
AT4G09960	AGL11_STK__K-box region and MADS-box transcription factor family protein	PF01486;PF00319;	Agamous-like MADS-box protein AGL11 (Protein SEEDSTICK)		AT4G25480	ATCBF3_CBF3_DREB1A__dehydration response element B1A	PF00847;	Dehydration-responsive element-binding protein 1A (Protein DREB1A) (C-repeat/dehydration-responsive element-binding factor 3) (C-repeat-binding factor 3) (CRT/DRE-binding factor 3) (Cold resistance-related AP2 transcription factor)		Down-regulated only in C		Cross-reference (Pfam)	Protein names
AT4G18960	AG__K-box region and MADS-box transcription factor family protein	PF01486;PF00319;	Floral homeotic protein AGAMOUS		AT4G26150	CGA1_GATA22_GNL__cytokinin-responsive gata factor 1	PF00320;	Putative GATA transcription factor 22		AT1G01250	Integrase-type DNA-binding superfamily protein	PF00847;	Ethylene-responsive transcription factor ERF023
AT4G25410	basic helix-loop-helix (bHLH) DNA-binding superfamily protein	PF00010;	Transcription factor bHLH126 (Basic helix-loop-helix protein 126) (AtbHLH126) (bHLH 126) (Transcription factor EN 3) (bHLH transcription factor bHLH126)		At4g32570	TIFY8__TIFY domain protein 8	PF06200;	Protein TIFY 8		AT1G12610	DDF1__Integrase-type DNA-binding superfamily protein	PF00847;	Dehydration-responsive element-binding protein 1F (Protein DREB1F)
AT4G29930	basic helix-loop-helix (bHLH) DNA-binding superfamily protein	PF00010;	Transcription factor bHLH27 (Basic helix-loop-helix protein 27) (AtbHLH27) (bHLH 27) (Transcription factor EN 42) (bHLH transcription factor bHLH027)		AT4G36060	bHLH11__basic helix-loop-helix (bHLH) DNA-binding superfamily protein	PF00010;	Transcription factor bHLH11 (Basic helix-loop-helix protein 11) (AtbHLH11) (bHLH 11) (Transcription factor EN 137) (bHLH transcription factor bHLH011)		AT1G12980	DRN_ESR1__Integrase-type DNA-binding superfamily protein	PF00847;	Ethylene-responsive transcription factor ESR1 (Protein DORNROSCHEN) (Protein ENHANCER OF SHOOT REGENERATION 1)
AT4G32730	ATMYB3R-1_ATMYB3R1_MYB3R-1_MYB3R1_PC-MYB1__Homeodomain-like protein	PF00249;	Transcription factor MYB3R-1 (Myb-related protein 3R-1) (Plant c-MYB-like protein 1) (Protein PC-MYB1)		AT4G36590	MADS-box transcription factor family protein	PF00319;	MADS-box protein (MADS-box protein AGL40) (MADS-box transcription factor family protein) (Putative MADS-box protein)		AT1G22810	Integrase-type DNA-binding superfamily protein	PF00847;	Ethylene-responsive transcription factor ERF019
AT4G39250	ATRL1_RL1_RSM2__RAD-like 1	PF00249;	Protein RADIALIS-like 1 (AtRL1) (Protein RAD-like 1) (Protein RADIALIS-LIKE SANT/MYB 2) (Protein RSM2)		AT4G38960	BBX19__B-box type zinc finger family protein	PF00643;	B-box zinc finger protein 19 (Protein DOUBLE B-BOX 1B) (Protein SALT TOLERANCE HOMOLOG 5)		AT1G66370	AtMYB113_MYB113__myb domain protein 113	PF00249;	Transcription factor MYB113 (Myb-related protein 113) (AtMYB113)
AT5G08790	ATAF2_anac081__NAC (No Apical Meristem) domain transcriptional regulator superfamily protein	PF02365;	Protein ATAF2 (NAC domain-containing protein 81) (ANAC081)		AT5G06960	OBF5_TGA5__OCS-element binding factor 5	PF00170;PF14144;	Transcription factor TGA5 (Ocs element-binding factor 5) (OBF5) (bZIP transcription factor 26) (AtbZIP26)		AT2G13570	NF-YB7__nuclear factor Y, subunit B7	PF00808;	Nuclear transcription factor Y subunit B-7 (AtNF-YB-7)
AT5G23260	ABS_AGL32_TT16__K-box region and MADS-box transcription factor family protein	PF01486;PF00319;	Protein TRANSPARENT TESTA 16 (Arabidopsis BSISTER MADS-box protein)		AT5G09750	HEC3__basic helix-loop-helix (bHLH) DNA-binding superfamily protein	PF00010;	Transcription factor HEC3 (Basic helix-loop-helix protein 43) (AtbHLH43) (bHLH 43) (Protein HECATE 3) (Transcription factor EN 119) (bHLH transcription factor bHLH043)		AT2G22770	NAI1__basic helix-loop-helix (bHLH) DNA-binding superfamily protein	PF00010;	Transcription factor NAI1 (Basic helix-loop-helix protein 20) (AtbHLH20) (bHLH 20) (Transcription factor EN 27) (bHLH transcription factor bHLH020)
AT5G27960	AGL90__AGAMOUS-like 90	PF00319;	Agamous-like MADS-box protein AGL90		AT5G10030	OBF4_TGA4__TGACG motif-binding factor 4	PF00170;PF14144;	Transcription factor TGA4 (Ocs element-binding factor 4) (OBF4) (bZIP transcription factor 57) (AtbZIP57)		AT2G22900	Galactosyl transferase GMA12/MNN10 family protein	PF05637;	Putative glycosyltransferase 7 (AtGT7) (EC 2.4.-.-)
AT5G35550	ATMYB123_ATTT2_MYB123_TT2__Duplicated homeodomain-like superfamily protein	PF00249;	Transcription factor TT2 (Myb-related protein 123) (AtMYB123) (Myb-related transcription factor LBM2-like) (Protein TRANSPARENT TESTA 2)		AT5G14540	Protein of unknown function (DUF1421)	PF07223;	AT5G14540 protein (Basic salivary proline-rich-like protein (DUF1421))		AT2G40220	ABI4_ATABI4_GIN6_ISI3_SAN5_SIS5_SUN6__Integrase-type DNA-binding superfamily protein	PF00847;	Ethylene-responsive transcription factor ABI4 (ERF ABI4) (Protein ABSCISIC ACID INSENSITIVE 4) (Protein GLUCOSE INSENSITIVE 6) (Protein IMPAIRED SUCROSE INDUCTION 3) (Protein SALOBRENO 5) (Protein SUCROSE UNCOUPLED 6) (Protein SUGAR INSENSITIVE 5)
AT5G49420	MADS-box transcription factor family protein	#N/A	#N/A		AT5G15830	AtbZIP3_bZIP3__basic leucine-zipper 3				AT2G44840	ATERF13_EREBP_ERF13__ethylene-responsive element binding factor 13	PF00847;	Ethylene-responsive transcription factor 13 (AtERF13) (Ethylene-responsive element-binding factor 13) (EREBP-13)
AT5G57390	AIL5_CHO1_EMK_PLT5__AINTEGUMENTA-like 5	PF00847;	AP2-like ethylene-responsive transcription factor AIL5 (Protein AINTEGUMENTA-LIKE 5)		AT5G48250	BBX8__B-box type zinc finger protein with CCT domain	PF06203;	Zinc finger protein CONSTANS-LIKE 10		AT2G44940	Integrase-type DNA-binding superfamily protein	PF00847;	Ethylene-responsive transcription factor ERF034
AT5G63160	BT1__BTB and TAZ domain protein 1	PF00651;PF02135;	BTB/POZ and TAZ domain-containing protein 1 (BTB and TAZ domain protein 1)		AT5G50010	sequence-specific DNA binding transcription factors;transcription regulators	-	Transcription factor bHLH145 (Basic helix-loop-helix protein 145) (AtbHLH145) (bHLH 145) (Transcription factor EN 131) (bHLH transcription factor bHLH145)		AT2G46770	ANAC043_NST1__NAC (No Apical Meristem) domain transcriptional regulator superfamily protein	PF02365;	NAC domain-containing protein 43 (ANAC043) (Protein EMBRYO DEFECTIVE 2301) (Protein NAC SECONDARY WALL THICKENING PROMOTING FACTOR 1)
AT5G65790	ATMYB68_MYB68__myb domain protein 68	#N/A	#N/A		AT5G54470	BBX29__B-box type zinc finger family protein	-	At5g54470 (B-box type zinc finger family protein) (Putative uncharacterized protein At5g54470)		AT3G03200	NAC045_anac045__NAC domain containing protein 45	PF02365;	NAC domain-containing protein 45
Down-regulated only in A		Cross-reference (Pfam)	Protein names		AT5G56620	NAC099_anac099__NAC domain containing protein 99	PF02365;	NAC domain containing protein 99		AT3G56220	transcription regulators	-	Transcription regulator
AT1G03790	AtTZF4_SOM_TZF4__Zinc finger C-x8-C-x5-C-x3-H type family protein	PF00642;	Zinc finger CCCH domain-containing protein 2 (AtC3H2) (Protein SOMNUS) (SOM)		AT5G60140	AP2/B3-like transcriptional factor family protein	PF02362;	B3 domain-containing protein At5g60140		AT3G60490	Integrase-type DNA-binding superfamily protein	PF00847;	Ethylene-responsive transcription factor ERF035
AT1G25470	CRF12__AP2 domain-containing transcription factor family protein	PF00847;	Ethylene-responsive transcription factor ERF116		AT5G60830	AtbZIP70_bZIP70__basic leucine-zipper 70	PF00170;	Basic leucine-zipper 70		AT4G11140	CRF1__cytokinin response factor 1	PF00847;	Ethylene-responsive transcription factor CRF1 (Protein CYTOKININ RESPONSE FACTOR 1)
AT1G47760	AGL102__AGAMOUS-like 102	#N/A	#N/A		AT5G67110	ALC__basic helix-loop-helix (bHLH) DNA-binding superfamily protein	PF00010;	Transcription factor ALC (Basic helix-loop-helix protein 73) (AtbHLH73) (bHLH 73) (Protein ALCATRAZ) (Transcription factor EN 98) (bHLH transcription factor bHLH073)		AT4G28190	ULT_ULT1__Developmental regulator, ULTRAPETALA	PF01342;	Protein ULTRAPETALA 1
AT1G66380	AtMYB114_MYB114__myb domain protein 114	PF00249;	Transcription factor MYB114 (Myb-related protein 114) (AtMYB114)							AT5G26930	GATA23__GATA transcription factor 23	PF00320;	GATA transcription factor 23
AT1G68320	AtMYB62_BW62B_BW62C_MYB62__myb domain protein 62	PF00249;	Transcription factor MYB62 (Myb-related protein 62) (AtMYB62)							AT5G49330	ATMYB111_MYB111_PFG3__myb domain protein 111	PF00249;	Transcription factor MYB111 (Myb-related protein 111) (AtMYB111) (Protein PRODUCTION OF FLAVONOL GLYCOSIDES 3)
AT1G70000	myb-like transcription factor family protein	#N/A	#N/A							AT5G50915	basic helix-loop-helix (bHLH) DNA-binding superfamily protein	PF00010;	Transcription factor bHLH137 (Basic helix-loop-helix protein 137) (AtbHLH137) (bHLH 137) (Transcription factor EN 89) (bHLH transcription factor bHLH137)
AT1G72740	Homeodomain-like/winged-helix DNA-binding family protein	PF00538;PF00249;	Telomere repeat-binding factor 5 (MYB transcription factor)							AT5G52020	Integrase-type DNA-binding superfamily protein	PF00847;	Ethylene-responsive transcription factor ERF025
AT2G13960	Homeodomain-like superfamily protein	-	Homeodomain-like superfamily protein							AT5G53200	TRY__Homeodomain-like superfamily protein	PF00249;	Transcription factor TRY (Protein TRIPTYCHON)
At2g39900	WLIM2a__GATA type zinc finger transcription factor family protein	PF00412;	LIM domain-containing protein WLIM2a (Widely-expressed LIM protein 2) (AtWLIM2)							At5g53980	ATHB52_HB52__homeobox protein 52	PF00046;	Homeobox-leucine zipper protein ATHB-52 (HD-ZIP protein ATHB-52) (Homeodomain transcription factor ATHB-52)
AT2G45650	AGL6_RSB1__AGAMOUS-like 6	PF01486;PF00319;	Agamous-like MADS-box protein AGL6							AT5G59820	AtZAT12_RHL41_ZAT12__C2H2-type zinc finger family protein	-	Zinc finger protein ZAT12 (Protein RESPONSIVE TO HIGH LIGHT 41)
AT3G04410	NAC (No Apical Meristem) domain transcriptional regulator superfamily protein	#N/A	#N/A
AT3G17010	REM22__AP2/B3-like transcriptional factor family protein	PF02362;	B3 domain-containing protein At3g17010
AT3G22830	AT-HSFA6B_HSFA6B__heat shock transcription factor A6B	PF00447;	Heat stress transcription factor A-6b (AtHsfA6b) (AtHsf-07)
AT3G28910	ATMYB30_MYB30__myb domain protein 30	PF00249;	Transcription factor MYB30 (Myb-related protein 30) (AtMYB30)
AT3G57390	AGL18__AGAMOUS-like 18	PF01486;PF00319;	Agamous-like MADS-box protein AGL18
AT3G62610	ATMYB11_MYB11_PFG2__myb domain protein 11	PF00249;	Transcription factor MYB11 (Myb-related protein 11) (AtMYB11) (Protein PRODUCTION OF FLAVONOL GLYCOSIDES 2)
AT4G11660	AT-HSFB2B_HSF7_HSFB2B__winged-helix DNA-binding transcription factor family protein	PF00447;	Heat stress transcription factor B-2b (AtHsfB2b) (AtHsf-11) (Heat shock factor protein 7) (HSF 7) (Heat shock transcription factor 7) (HSTF 7)
AT4G36990	AT-HSFB1_ATHSF4_HSF4_HSFB1_TBF1__heat shock factor 4	PF00447;	Heat stress transcription factor B-1 (AtHsfB1) (AtHsf-16) (Heat shock factor protein 4) (HSF 4) (Heat shock transcription factor 4) (HSTF 4)
AT5G01200	Duplicated homeodomain-like superfamily protein	#N/A	#N/A
AT5G07690	ATMYB29_MYB29_PMG2__myb domain protein 29	PF00249;	Transcription factor MYB29 (Myb-related protein 29) (AtMYB29) (Protein HIGH ALIPHATIC GLUCOSINOLATE 3) (Protein PRODUCTION OF METHIONINE-DERIVED GLUCOSINOLATE 2)
AT5G13790	AGL15__AGAMOUS-like 15	PF01486;PF00319;	Agamous-like MADS-box protein AGL15
AT5G20240	PI__K-box region and MADS-box transcription factor family protein	PF01486;PF00319;	Floral homeotic protein PISTILLATA (Transcription factor PI)
AT5G25220	KNAT3__KNOTTED1-like homeobox gene 3	PF03789;PF05920;PF03790;PF03791;	Homeobox protein knotted-1-like 3 (Protein KNAT3)
AT5G51990	CBF4_DREB1D__C-repeat-binding factor 4	PF00847;	Dehydration-responsive element-binding protein 1D (Protein DREB1D) (C-repeat/dehydration-responsive element-binding factor 4) (C-repeat-binding factor 4) (CRT/DRE-binding factor 4)
At5g56780	ATET2_ET2__effector of transcription2	-	Protein EFFECTOR OF TRANSCRIPTION 2 (AtET2)
AT5G67010	Integrase-type DNA-binding superfamily protein	PF00847;	Putative ethylene-responsive transcription factor ERF121

## Sheet: Suppl Table 3
Suppl. Table 3. Gene expression data of significant cluster profiles in the wild type
Gene Table for Profile 44						Num. Genes Expected: 67
						Num. Genes Assigned: 8.9
						P-Value: 3.1E-37 (significant)
		AGI	Annotation	Cross-reference (Pfam)	Protein names	SPOT	A	B	C	D
		AT1G01150	Homeodomain-like protein with RING/FYVE/PHD-type zinc finger domain	-	Homeodomain-like protein with RING/FYVE/PHD-type zinc finger domain-containing protein	ID_305	7.71	0.1	0.32	-4.43
		AT1G09540	ATMYB61_MYB61__myb domain protein 61	PF00249;	Transcription factor MYB61 (Myb-related protein 61) (AtMYB61)	ID_310	3.81	1.25	-0.28	-2.84
		AT1G12540	basic helix-loop-helix (bHLH) DNA-binding superfamily protein	PF00010;	Transcription factor bHLH55 (Basic helix-loop-helix protein 55) (AtbHLH55) (bHLH 55) (Transcription factor EN 1) (bHLH transcription factor bHLH055)	ID_20	3.01	0.54	-0.09	-2.56
		AT1G15720	TRFL5__TRF-like 5	PF00249;	At1g15720 (F7H2.6 protein) (MYB transcription factor) (Putative uncharacterized protein At1g15720) (TRF-like 5)	ID_290	6.69	0.41	0.96	-5.32
		AT1G26780	AtMYB117_LOF1_MYB117__myb domain protein 117	PF00249;	Transcription factor MYB117 (MYB-domain transcription factor LOF1) (Myb-related protein 117) (AtMYB117) (Protein CONSTRICTED FRUIT) (Protein LATERAL ORGAN FUSION 1)	ID_339	8.2	0.14	-0.15	-7.61
		AT1G28450	AGL58__AGAMOUS-like 58	PF00319;	AGAMOUS-like 58 (F3M18.11)	ID_279	4.67	-0.11	-3.74	-8.51
		AT1G33070	MADS-box family protein	PF00319;	MADS-box family protein	ID_302	11.67	0.47	-5.17	-16.37
		AT1G65300	AGL38_PHE2__AGAMOUS-like 38	PF00319;	MADS-box transcription factor PHERES 2 (Agamous-like MADS-box protein AGL38)	ID_311	8.55	0.51	-0.07	-8.11
		AT1G65360	AGL23__AGAMOUS-like 23	PF00319;	Agamous-like MADS-box protein AGL23	ID_314	2.84	0.23	-2.08	-4.69
		AT1G66390	ATMYB90_MYB90_PAP2__myb domain protein 90	PF00249;	Transcription factor MYB90 (Myb-related protein 90) (AtMYB90) (Production of anthocyanin pigment 2 protein)	ID_377	1.02	0.55	-5.98	-6.45
		AT1G68480	JAG__C2H2 and C2HC zinc fingers superfamily protein	-	Zinc finger protein JAGGED	ID_91	3.45	1.74	-0.89	-2.61
		AT1G69120	AGL7_AP1_AtAP1__K-box region and MADS-box transcription factor family protein	PF01486;PF00319;	Floral homeotic protein APETALA 1 (Agamous-like MADS-box protein AGL7)	ID_327	4.32	0.08	-2.03	-6.26
		AT1G69600	ATHB29_ZFHD1_ZHD11__zinc finger homeodomain 1	PF04770;	Zinc-finger homeodomain protein 11 (AtZHD11) (Transcription factor HB29) (AtHB-29) (Zinc finger homeodomain transcription factor 1)	ID_431	2.01	-0.85	-0.44	-3.31
		AT1G72350	MADS-box transcription factor family protein	PF00319;	At1g72350 (MADS-box protein) (MADS-box protein AGL60) (MADS-box transcription factor family protein) (Putative SRF-type transcription factor; 73282-73956)	ID_331	8.15	0.04	0.28	-9
		AT2G03060	AGL30__AGAMOUS-like 30	PF00319;	Agamous-like MADS-box protein AGL30	ID_337	14.72	0.19	-0.39	-14.83
		AT2G21650	ATRL2_MEE3_RSM1__Homeodomain-like superfamily protein	-	Protein RADIALIS-like 2 (AtRL2) (Protein RAD-like 2) (Protein MATERNAL EFFECT EMBRYO ARREST 3) (Protein RADIALIS-LIKE SANT/MYB 1) (Protein RSM1)	ID_319	1.14	-1.13	-2.57	-4.84
		AT2G31180	ATMYB14_MYB14_MYB14AT__myb domain protein 14	PF00249;	Transcription factor MYB14 (Myb-related protein 14) (AtMYB14) (MYB14At)	ID_203	4.1	0.12	-1.22	-5.2
		AT2G36890	ATMYB38_BIT1_MYB38_RAX2__Duplicated homeodomain-like superfamily protein	PF00249;	Transcription factor RAX2 (Myb-related protein 38) (AtMYB38) (Protein REGULATOR OF AXILLARY MERISTEMS 2)	ID_209	5.23	0.4	-0.66	-5.49
		AT2G42830	AGL5_SHP2__K-box region and MADS-box transcription factor family protein	PF01486;PF00319;	Agamous-like MADS-box protein AGL5 (Protein SHATTERPROOF 2)	ID_371	6.32	-0.77	0.1	-6.99
		AT2G46990	IAA20__indole-3-acetic acid inducible 20	PF02309;	Auxin-responsive protein IAA20 (Indoleacetic acid-induced protein 20)	ID_32	0.84	-0.49	-1.85	-3.18
		AT2G47460	ATMYB12_MYB12_PFG1__myb domain protein 12	PF00249;	Transcription factor MYB12 (Myb-related protein 12) (AtMYB12) (Protein PRODUCTION OF FLAVONOL GLYCOSIDES 1)	ID_231	3.05	1	-2.11	-4.16
		AT3G01140	AtMYB106_MYB106_NOK__myb domain protein 106	PF00249;	Transcription factor MYB106 (Myb-related protein 106) (AtMYB106) (Transcription factor NOEK)	ID_234	7.65	-0.94	-0.11	-8.7
		AT3G02940	AtMYB107_MYB107__myb domain protein 107	PF00249;	Myb domain protein 107	ID_237	4.64	0.04	-0.23	-4.96
		AT3G06120	MUTE__basic helix-loop-helix (bHLH) DNA-binding superfamily protein	PF00010;	Transcription factor MUTE (Basic helix-loop-helix protein 45) (AtbHLH45) (bHLH 45) (Transcription factor EN 20) (bHLH transcription factor bHLH045)	ID_45	0.17	-0.2	-2.9	-3.27
		AT3G10590	Duplicated homeodomain-like superfamily protein	PF00249;	Duplicated homeodomain-like superfamily protein (I-box binding factor, putative) (MYB transcription factor) (Myb family transcription factor) (Putative uncharacterized protein F13M14.12)	ID_345	5.51	-1.24	-1.96	-8.72
		AT3G10595	Duplicated homeodomain-like superfamily protein	-	At3g10595 (Duplicated homeodomain-like superfamily protein) (I-box binding factor, putative)	ID_263	3.48	0.68	-2.01	-4.81
		AT3G12820	AtMYB10_MYB10__myb domain protein 10	PF00249;	Myb domain protein 10	ID_268	3.79	-0.54	-0.59	-4.92
		AT3G16350	Homeodomain-like superfamily protein	PF00249;	At3g16350 (Homeodomain-like superfamily protein)	ID_349	2.93	0.4	-0.95	-3.48
		AT3G17609	HYH__HY5-homolog	PF00170;	Transcription factor HY5-like (HY5 homolog) (bZIP transcription factor 64) (AtbZIP64)	ID_83	3.85	1.22	-0.1	-2.73
		AT3G27810	ATMYB21_ATMYB3_MYB21__myb domain protein 21	PF00249;	Transcription factor MYB21 (Myb homolog 3) (AtMyb3) (Myb-related protein 21) (AtMYB21)	ID_293	7.87	-0.77	-1.35	-9.99
		AT3G30530	ATBZIP42_bZIP42__basic leucine-zipper 42	PF00170;	Basic leucine-zipper 42 (Putative uncharacterized protein At3g30530)	ID_85	3.28	0.73	-2.94	-5.49
		AT3G47600	ATMYB94_ATMYBCP70_MYB94__myb domain protein 94	PF00249;	Myb domain protein 94	ID_316	3	0.29	-0.4	-3.11
		AT3G51910	AT-HSFA7A_HSFA7A__heat shock transcription factor A7A	PF00447;	Heat stress transcription factor A-7a (AtHsfA7a) (AtHsf-09)	ID_183	1.89	-0.21	-5.38	-7.48
		AT3G53200	AtMYB27_MYB27__myb domain protein 27	PF00249;	Transcription factor MYB27 (Myb-related protein 27) (AtMYB27)	ID_322	8.23	-0.01	0.29	-4.76
		AT4G11880	AGL14_XAL2__AGAMOUS-like 14	PF01486;PF00319;	Agamous-like MADS-box protein AGL14 (Protein XAANTAL 2)	ID_184	3.81	-0.13	-0.1	-4.05
		AT4G12350	AtMYB42_MYB42__myb domain protein 42	PF00249;	Myb domain protein 42 (Putative transcription factor)	ID_353	1.49	-0.9	-1.04	-3.43
		AT4G13480	AtMYB79_MYB79__myb domain protein 79	PF00249;	Myb domain protein 79 (Myb-like protein) (Putative myb protein)	ID_355	9.61	0.21	0.2	-9.42
		AT4G17785	MYB39__myb domain protein 39	PF00249;	Transcription factor MYB39 (Myb-related protein 39) (AtMYB39)	ID_360	8.62	-0.56	-0.3	-9.48
		AT4G29930	basic helix-loop-helix (bHLH) DNA-binding superfamily protein	PF00010;	Transcription factor bHLH27 (Basic helix-loop-helix protein 27) (AtbHLH27) (bHLH 27) (Transcription factor EN 42) (bHLH transcription factor bHLH027)	ID_87	4.85	2.64	-0.52	-2.73
		AT4G30980	LRL2__LJRHL1-like 2	PF00010;	Transcription factor bHLH69 (Basic helix-loop-helix protein 69) (AtbHLH69) (bHLH 69) (Transcription factor EN 94) (bHLH transcription factor bHLH069)	ID_90	2.81	1.71	-2.92	-4.02
		AT4G32730	ATMYB3R-1_ATMYB3R1_MYB3R-1_MYB3R1_PC-MYB1__Homeodomain-like protein	PF00249;	Transcription factor MYB3R-1 (Myb-related protein 3R-1) (Plant c-MYB-like protein 1) (Protein PC-MYB1)	ID_386	3.23	0.56	0.43	-2.2
		AT4G36570	ATRL3_RL3__RAD-like 3	PF00249;	Protein RADIALIS-like 3 (AtRL3) (Protein RAD-like 3)	ID_359	4.36	-0.79	-3.29	-8.44
		AT4G37780	ATMYB87_MYB87__myb domain protein 87	PF00249;	Transcription factor MYB87 (Myb-related protein 87) (AtMYB87)	ID_391	7.9	0.03	-0.49	-9.05
		AT5G04760	Duplicated homeodomain-like superfamily protein	PF00249;	Duplicated homeodomain-like superfamily protein (I-box binding factor-like protein) (Putative I-box binding factor) (Putative uncharacterized protein At5g04760)	ID_381	1.84	0.03	-1.71	-3.51
		AT5G07210	ARR21_RR21__response regulator 21	PF00072;	Putative two-component response regulator ARR21	ID_138	3.62	0.98	-2.72	-5.36
		AT5G08520	Duplicated homeodomain-like superfamily protein	PF00249;	Transcription factor SRM1 (Myb-related protein SRM1) (Protein SALT-RELATED MYB 1)	ID_384	7.84	-0.92	-0.03	-8.79
		AT5G11050	AtMYB64_MYB64_URP10__myb domain protein 64	-	MYB DNA-binding-like protein (MYB transcription factor) (Myb domain protein 64)	ID_179	6.05	-3.37	-1.97	-11.39
		AT5G11510	AtMYB3R4_MYB3R-4__myb domain protein 3r-4	PF00249;	Transcription factor MYB3R-4 (Myb-related protein 3R-4) (Protein ENHANCED DEFECTIVE CYTOKINESIS)	ID_181	5.9	0.18	-0.24	-4.19
		AT5G14750	ATMYB66_MYB66_WER_WER1__myb domain protein 66	PF00249;	Transcription factor WER (Myb-related protein 66) (AtMYB66) (Protein WEREWOLF)	ID_198	10.68	1.23	0.35	-9.1
		AT5G15310	ATMIXTA_ATMYB16_MYB16__myb domain protein 16	PF00249;	Transcription factor MYB16 (Myb-related protein 16) (AtMYB16) (Protein MIXTA homolog) (AtMIXTA)	ID_199	1.83	-0.74	-0.54	-3.1
		AT5G16600	AtMYB43_MYB43__myb domain protein 43	PF00249;	MYB transcription factor (Myb domain protein 43) (Putative transcription factor) (Putative uncharacterized protein At5g16600) (Transcription factor)	ID_200	2.87	-1	-1.47	-5.34
		AT5G23650	Homeodomain-like transcriptional regulator	PF00249;	Homeodomain-like transcriptional regulator (Myb family transcription factor) (Similarity to I-box binding factor)	ID_208	8.38	1.84	-1.32	-7.86
		AT5G26650	AGL36__AGAMOUS-like 36	PF00319;	Agamous-like MADS-box protein AGL36	ID_216	5.54	-0.77	-1.55	-7.87
		AT5G28640	AN3_ATGIF1_GIF_GIF1__SSXT family protein	PF05030;	GRF1-interacting factor 1 (AtGIF1) (Protein ANGUSTIFOLIA 3) (Transcription coactivator GIF1)	ID_131	0.4	-0.79	-1.86	-3.05
		AT5G38740	AGL77__AGAMOUS-like 77	PF00319;	AGAMOUS-like 77 (Putative uncharacterized protein) (Putative uncharacterized protein At5g38740)	ID_246	6.84	0.24	-0.23	-7.04
		AT5G39750	AGL81_EMB3008__AGAMOUS-like 81	PF00319;	Agamous-like MADS-box protein AGL81	ID_247	5.97	-0.37	0.05	-6.79
		AT5G40330	ATMYB23_ATMYBRTF_MYB23__myb domain protein 23	PF00249;	Transcription factor MYB23 (Myb-related protein 23) (AtMYB23)	ID_224	2.16	1.12	-2.62	-3.66
		AT5G49490	AGL83__AGAMOUS-like 83	PF00319;	AGAMOUS-like 83 (Similarity to MADS-box protein)	ID_256	4.21	0.38	-0.1	-4.34
		AT5G56110	ATMYB80_AtMYB103_MS188_MYB103_MYB80__myb domain protein 103	PF00249;	Transcription factor MYB80 (MYB-related protein 103) (AtMYB103) (Myb-related protein 80) (AtMYB80) (Protein MALE STERILE 188)	ID_261	8.7	0.08	0.15	-9.42
		AT5G56840	myb-like transcription factor family protein	PF00249;	At5g56840 (MYB transcription factor) (Myb-like transcription factor family protein) (Similarity to Myb-related transcription activator)	ID_392	6.39	1.26	-2.4	-7.53
		AT5G58850	ATMYB119_MYB119__myb domain protein 119	-	Myb domain protein 119 (Myb family transcription factor) (Putative transcription factor MYB119) (Similarity to Myb-related transcription factor)	ID_262	9.31	3.64	-0.4	-6.07
		AT5G58900	Homeodomain-like transcriptional regulator			ID_394	5.84	6.56	-7.65	-6.93
		AT5G60910	AGL8_FUL__AGAMOUS-like 8	PF01486;PF00319;	Agamous-like MADS-box protein AGL8 (Floral homeotic protein AGL8) (Transcription factor FRUITFULL)	ID_277	3.01	-0.33	-1.06	-4.4
		AT5G62320	ATMYB99_ATMYBCU15_MYB99__myb domain protein 99	PF00249;	MYB transcription factor (Myb domain protein 99) (Myb family transcription factor) (Putative transcription factor) (Transcription factor-like)	ID_266	4.82	0.66	-0.87	-5.03
		AT5G65070	AGL69_FCL4_MAF4__K-box region and MADS-box transcription factor family protein	PF01486;	K-box region and MADS-box transcription factor family protein	ID_255	3.93	1.66	-1.89	-4.16
		AT5G65080	AGL68_MAF5__K-box region and MADS-box transcription factor family protein	PF01486;PF00319;	Protein MADS AFFECTING FLOWERING 5 (MADS box protein FCL1) (MADS-box protein AGAMOUS-LIKE 68)	ID_281	5.66	3.32	-1.47	-3.81
		AT5G66940	Dof-type zinc finger DNA-binding family protein	PF02701;	Dof zinc finger protein DOF5.8 (AtDOF5.8)	ID_98	1.18	-1.73	-5.8	-8.71
Gene Table for Profile 6
						Num. Genes Expected: 73
						Num. Genes Assigned: 12.6
						P-Value: 2.4E-33 (significant)
		AGI	Annotation	Cross-reference (Pfam)	Protein names	SPOT	A	B	C	D
		AT1G05830	ATX2_SDG30__trithorax-like protein 2	PF05965;PF05964;PF00855;PF00856;	Histone-lysine N-methyltransferase ATX2 (EC 2.1.1.43) (Protein SET DOMAIN GROUP 30) (Trithorax-homolog protein 2) (TRX-homolog protein 2)	ID_442	-3.45	0.45	0.91	4.8
		AT1G08620	PKDM7D__Transcription factor jumonji (jmj) family protein / zinc finger (C5HC2 type) family protein	PF05965;PF05964;PF02373;PF02375;PF02928;	Putative lysine-specific demethylase JMJ16 (EC 1.14.11.-) (Jumonji domain-containing protein 16) (Lysine-specific histone demethylase JMJ16) (Protein JUMONJI 16)	ID_217	-7.69	-1.42	2.01	8.28
		AT1G09770	ATCDC5_ATMYBCDC5_CDC5__cell division cycle 5	PF11831;	Cell division cycle 5-like protein (Cdc5-like protein) (Atypical R2R3-MYB transcription factor CDC5) (MOS4-associated complex protein 1) (MAC protein 1) (Protein MYB DOMAIN CELL DIVISION CYCLE 5) (AtMYBCD5)	ID_288	-7.05	-1.29	2.47	8.24
		AT1G18330	EPR1_RVE7__Homeodomain-like superfamily protein	PF00249;	Protein REVEILLE 7 (Early-phytochrome-responsive 1) (MYB-related transcription factor EPR1)	ID_295	-5.82	-2.34	1.6	5.08
		AT1G18570	AtMYB51_BW51A_BW51B_HIG1_MYB51__myb domain protein 51	PF00249;	Transcription factor MYB51 (Myb-related protein 51) (AtMYB51) (Protein HIGH INDOLIC GLUCOSINOLATE 1) (Transcription factor HIG1)	ID_328	-3.27	-0.51	0.79	3.55
		AT1G18750	AGL65__AGAMOUS-like 65	PF00319;	Agamous-like MADS-box protein AGL65	ID_273	-7.53	-1.97	1.73	7.29
		AT1G22130	AGL104__AGAMOUS-like 104	PF00319;	Agamous-like MADS-box protein AGL104	ID_274	-2.72	-0.34	1.62	4.01
		AT1G23420	INO__Plant-specific transcription factor YABBY family protein	PF04690;	Axial regulator YABBY 4 (Protein INNER NO OUTER)	ID_116	-3.72	-0.3	-0.06	3.08
		AT1G25470	CRF12__AP2 domain-containing transcription factor family protein	PF00847;	Ethylene-responsive transcription factor ERF116	ID_21	-3.65	0.22	0.19	2.55
		AT1G57560	AtMYB50_MYB50__myb domain protein 50	PF00249;	Myb domain protein 50	ID_370	-4.14	-0.03	-0.9	3.21
		AT1G66230	AtMYB20_MYB20__myb domain protein 20	PF00249;	At1g66230 (MYB transcription factor) (Myb domain protein 20) (Myb-related transcription factor, putative; 17635-18559)	ID_372	-6.26	-1.64	0.26	4.88
		AT1G66380	AtMYB114_MYB114__myb domain protein 114	PF00249;	Transcription factor MYB114 (Myb-related protein 114) (AtMYB114)	ID_375	-4.81	-1.27	-2.35	1.19
		AT1G68320	AtMYB62_BW62B_BW62C_MYB62__myb domain protein 62	PF00249;	Transcription factor MYB62 (Myb-related protein 62) (AtMYB62)	ID_169	-3.39	-2.41	1.47	2.45
		AT1G70700	JAZ9_TIFY7__TIFY domain/Divergent CCT motif family protein	PF09425;PF06200;	Protein TIFY 7 (Jasmonate ZIM domain-containing protein 9)	ID_448	-15.6	1.36	-2.36	14.6
		AT1G71030	ATMYBL2_MYBL2__MYB-like 2	PF00249;	MYB-like 2	ID_301	-6.48	-0.94	0.26	5.8
		AT1G72450	JAZ6_TIFY11B__jasmonate-zim-domain protein 6	PF09425;PF06200;	Protein TIFY 11B (Jasmonate ZIM domain-containing protein 6)	ID_449	-14.19	0.67	-0.5	14.35
		AT1G72740	Homeodomain-like/winged-helix DNA-binding family protein	PF00538;PF00249;	Telomere repeat-binding factor 5 (MYB transcription factor)	ID_317	-3.44	0.12	-0.78	2.78
		AT1G74080	ATMYB122_MYB122__myb domain protein 122	PF00249;	Transcription factor MYB122 (Myb-related protein 122) (AtMYB122)	ID_170	-3.84	-0.28	0.19	3.75
		AT1G74430	ATMYB95_ATMYBCP66_MYB95__myb domain protein 95	PF00249;	Myb domain protein 95	ID_172	-5.15	0.53	-1.93	3.75
		AT1G74840	Homeodomain-like superfamily protein	PF00249;	AT1G74840 protein (Homeodomain-like superfamily protein)	ID_318	-5.71	-0.62	0.32	5.4
		AT1G77080	AGL27_FLM_MAF1__K-box region and MADS-box transcription factor family protein	PF01486;PF00319;	Agamous-like MADS-box protein AGL27 (MADS box FLC1-like nuclear protein) (Protein FLOWERING LOCUS M) (Protein MADS AFFECTING FLOWERING 1)	ID_332	-8.97	-0.17	-0.69	8.11
		AT2G03470	ELM2 domain-containing protein	-	ELM2 domain-containing protein	ID_178	-8.02	-1.67	1.55	7.9
		AT2G03710	AGL3_SEP4__K-box region and MADS-box transcription factor family protein	PF01486;PF00319;	Agamous-like MADS-box protein AGL3 (Protein SEPALLATA 4)	ID_338	-3.95	-1.22	1.12	3.85
		AT2G13960	Homeodomain-like superfamily protein	-	Homeodomain-like superfamily protein	ID_182	-3.24	0.4	-1.1	2.54
		AT2G22540	AGL22_FAQ1_SVP__K-box region and MADS-box transcription factor family protein	PF01486;PF00319;	MADS-box protein SVP (Protein SHORT VEGETATIVE PHASE)	ID_342	-5.81	0.42	-1.26	4.96
		AT2G22630	AGL17__AGAMOUS-like 17	PF01486;PF00319;	Agamous-like MADS-box protein AGL17	ID_363	-4.7	-2.43	1.44	3.72
		AT2G28340	GATA13__GATA transcription factor 13	PF00320;	Putative GATA transcription factor 13	ID_102	-7.42	-3.67	-1.88	1.87
		AT2G33610	ATSWI3B_CHB2_SWI3B__switch subunit 3	PF00249;PF04433;PF16495;	SWI/SNF complex subunit SWI3B (AtSWI3B) (Transcription regulatory protein SWI3B)	ID_207	-5.2	0.73	-1.33	4.59
		AT2G34600	JAZ7_TIFY5B__jasmonate-zim-domain protein 7	PF06200;	Protein TIFY 5B (Jasmonate ZIM domain-containing protein 7)	ID_450	-10.09	1.69	-3.85	7.93
		AT2G38950	Transcription factor jumonji (jmj) family protein / zinc finger (C5HC2 type) family protein	PF02373;PF02375;PF02928;	Probable inactive lysine-specific demethylase JMJ19 (Jumonji domain-containing protein 19) (Protein JUMONJI 19)	ID_220	-5.8	-0.47	2.82	8.14
		AT2G42680	ATMBF1A_MBF1A__multiprotein bridging factor 1A	PF01381;PF08523;	Multiprotein-bridging factor 1a	ID_284	-9.3	-0.07	0.07	9.3
		AT2G43010	AtPIF4_PIF4_SRL2__phytochrome interacting factor 4	PF00010;	Transcription factor PIF4 (Basic helix-loop-helix protein 9) (AtbHLH9) (bHLH 9) (Phytochrome-interacting factor 4) (Short under red-light 2) (Transcription factor EN 102) (bHLH transcription factor bHLH009)	ID_40	-11.52	0.34	-0.12	11.73
		AT2G47210	myb-like transcription factor family protein	PF05499;PF16282;	SWR1-complex protein 4	ID_230	-6.72	0	0.59	7.31
		AT2G47620	ATSWI3A_CHB1_SWI3A__SWITCH/sucrose nonfermenting 3A	PF00249;PF04433;PF16495;	SWI/SNF complex subunit SWI3A (AtSWI3A) (Transcription regulatory protein SWI3A)	ID_232	-7.92	-0.03	1.14	9.03
		AT3G04410	NAC (No Apical Meristem) domain transcriptional regulator superfamily protein	PF02365;	NAC (No Apical Meristem) domain transcriptional regulator superfamily protein (T27C4.5 protein)	ID_425	-3.3	-1.43	0.38	2.25
		AT3G08500	AtMYB83_MYB83__myb domain protein 83	PF00249;	At3g08500 (MYB-family transcription factor, putative) (Myb domain protein 83) (Myb family transcription factor) (Putative transcription factor MYB83) (Putative uncharacterized protein At3g08500)	ID_258	-3.58	0.24	-0.16	3.25
		AT3G09600	LCL5_RVE8__Homeodomain-like superfamily protein	PF00249;	Protein REVEILLE 8 (MYB-like transcription factor) (Protein LHY-CCA1-like 5)	ID_326	-5.16	-1.21	-0.22	3.72
		AT3G11280	Duplicated homeodomain-like superfamily protein	PF00249;	Duplicated homeodomain-like superfamily protein (MYB transcription factor) (MYB-family transcription factor, putative; alternative splicing isoform 2 of 2;71559-70643 (Myb-family transcription factor, putative; alternative splicing isoform 1 of 2;71559-70643)) (Putative MYB-family transcription factor)	ID_347	-5.67	-0.85	-0.01	4.81
		AT3G11440	ATMYB65_MYB65__myb domain protein 65	PF00249;	Transcription factor MYB65 (Myb-related protein 65) (AtMYB65)	ID_264	-9.1	0.08	0.04	9.21
		AT3G11450	DnaJ domain ;Myb-like DNA-binding domain	PF00226;PF00249;	DnaJ and Myb-like DNA-binding domain-containing protein	ID_265	-6.96	-0.45	3.43	9.94
		AT3G17010	REM22__AP2/B3-like transcriptional factor family protein	PF02362;	B3 domain-containing protein At3g17010	ID_44	-3.08	0.03	-0.02	1.63
		AT3G17860	JAI3_JAZ3_TIFY6B__jasmonate-zim-domain protein 3	PF09425;PF06200;	Protein TIFY 6B (Jasmonate ZIM domain-containing protein 3) (Protein JASMONATE INSENSITIVE 3)	ID_451	-6.81	1.14	-1.26	6.68
		AT3G20810	JMJ30_JMJD5__2-oxoglutarate (2OG) and Fe(II)-dependent oxygenase superfamily protein	-	Lysine-specific demethylase JMJ30 (AtJMJ30) (EC 1.14.11.-) (JmjC domain-containing protein 30) (Jumonji domain-containing protein 5) (AtJMJD5)	ID_221	-5.23	1.03	-0.61	5.64
		AT3G27220	Galactose oxidase/kelch repeat superfamily protein	-	Kelch repeat-containing protein At3g27220	ID_289	-6.97	0.26	-0.09	7.15
		AT3G28910	ATMYB30_MYB30__myb domain protein 30	PF00249;	Transcription factor MYB30 (Myb-related protein 30) (AtMYB30)	ID_297	-3.09	-0.58	-1.23	1.28
		AT3G50060	MYB77__myb domain protein 77	PF00249;	AT3g50060/F3A4_140 (MYB transcription factor) (Myb domain protein 77) (R2R3-MYB transcription factor)	ID_320	-6.95	0.42	-2.24	5.13
		AT3G55770	WLIM2b__GATA type zinc finger transcription factor family protein	PF00412;	LIM domain-containing protein WLIM2b (Widely-expressed LIM protein 2B)	ID_252	-13.51	0.25	-1.03	12.73
		AT3G57390	AGL18__AGAMOUS-like 18	PF01486;PF00319;	Agamous-like MADS-box protein AGL18	ID_163	-9.85	-0.01	-0.65	9.2
		AT3G58680	ATMBF1B_MBF1B__multiprotein bridging factor 1B	PF01381;PF08523;	Multiprotein-bridging factor 1b	ID_303	-4.16	-0.94	-0.06	3.16
		AT4G01280	Homeodomain-like superfamily protein	PF00249;	Protein REVEILLE 5	ID_354	-6.2	-2.63	2.1	5.67
		AT4G01680	AtMYB55_MYB55__myb domain protein 55	PF00249;	Myb domain protein 55 (T15B16.4 protein)	ID_348	-7.24	0.08	-2.67	4.65
		AT4G18880	AT-HSFA4A_HSF A4A__heat shock transcription factor A4A	PF00447;	Heat stress transcription factor A-4a (AtHsfA4a) (AtHsf-15) (Heat shock factor protein 21) (HSF 21) (Heat shock transcription factor 21) (HSTF 21)	ID_190	-13.32	-1.83	1.03	12.52
		AT4G22950	AGL19_GL19__AGAMOUS-like 19	PF01486;PF00319;	Agamous-like MADS-box protein AGL19	ID_187	-10.84	-0.54	-0.39	9.91
		AT4G24540	AGL24__AGAMOUS-like 24	PF01486;PF00319;	MADS-box protein AGL24 (Protein AGAMOUS-LIKE 24)	ID_188	-12.33	-0.47	-1.06	10.8
		AT4G32551	LUG_RON2__LisH dimerisation motif;WD40/YVTN repeat-like-containing domain	PF08513;PF00400;	Transcriptional corepressor LEUNIG (Protein ROTUNDA2)	ID_253	-6.9	-0.45	1.02	7.47
		AT4G34410	RRTF1__redox responsive transcription factor 1	PF00847;	Ethylene-responsive transcription factor ERF109	ID_15	-5.74	-1.07	-1.1	3.56
		AT4G38070	basic helix-loop-helix (bHLH) DNA-binding superfamily protein	PF00010;	Transcription factor bHLH131 (Basic helix-loop-helix protein 131) (AtbHLH131) (bHLH 131) (bHLH transcription factor bHLH131)	ID_96	-3.13	-0.03	-0.38	3.38
		AT5G01200	Duplicated homeodomain-like superfamily protein	PF00249;	Duplicated homeodomain-like superfamily protein (MYB transcription factor) (Putative uncharacterized protein F7J8_180)	ID_362	-3.37	0.52	-1.04	2.85
		AT5G06100	ATMYB33_MYB33__myb domain protein 33	PF00249;	Transcription factor MYB33 (Myb-related protein 33) (AtMYB33)	ID_171	-5.2	-0.26	0.35	5.29
		AT5G06110	DnaJ domain ;Myb-like DNA-binding domain	PF00226;PF00249;	Cell division related protein-like (DnaJ and myb-like DNA-binding domain-containing protein)	ID_173	-3.72	-0.57	0.84	4
		AT5G07700	AtMYB76_MYB76__myb domain protein 76	PF00249;	Transcription factor MYB76 (Myb-related protein 76) (AtMYB76) (Protein HIGH ALIPHATIC GLUCOSINOLATE 2)	ID_175	-8.08	-1.57	1.19	7.71
		AT5G15840	BBX1_CO_FG__B-box type zinc finger protein with CCT domain	PF06203;PF00643;	Zinc finger protein CONSTANS	ID_63	0.02	-0.29	0.63	5.21
		AT5G20240	PI__K-box region and MADS-box transcription factor family protein	PF01486;PF00319;	Floral homeotic protein PISTILLATA (Transcription factor PI)	ID_196	-4.14	-1.38	-0.56	2.2
		AT5G22380	NAC090_anac090__NAC domain containing protein 90	PF02365;	NAC domain-containing protein 90 (ANAC090)	ID_441	-10.2	0.95	-1.47	9.67
		AT5G25220	KNAT3__KNOTTED1-like homeobox gene 3	PF03789;PF05920;PF03790;PF03791;	Homeobox protein knotted-1-like 3 (Protein KNAT3)	ID_146	-5.7	-0.61	-0.24	4.85
		AT5G27070	AGL53__AGAMOUS-like 53	PF00319;	Agamous-like MADS-box protein AGL53	ID_219	-3.3	0.38	-0.1	3.45
		AT5G27810	MADS-box transcription factor family protein	PF00319;	At5g27810 (MADS-box transcription factor family protein)	ID_223	-6.36	-0.14	-1.24	4.98
		AT5G47390	MYBH__myb-like transcription factor family protein	PF00249;	Transcription factor KUA1 (Myb-related protein H) (AtMYBH) (AtMYBS3) (MYBS3-homolg protein) (Protein KUODA1)	ID_389	-4.71	0	0.08	4.79
		AT5G62020	AT-HSFB2A_HSFB2A__heat shock transcription factor B2A	PF00447;	Heat stress transcription factor B-2a (AtHsfB2a) (AtHsf-22) (Heat shock factor protein 6) (HSF 6) (Heat shock transcription factor 6) (HSTF 6)	ID_215	-16.06	-0.09	-1.25	14.73
		AT5G62165	AGL42_FYF__AGAMOUS-like 42	PF01486;PF00319;	MADS-box protein AGL42 (Protein AGAMOUS-LIKE 42) (Protein FOREVER YOUNG FLOWER)	ID_278	-6.87	-2.06	1.01	5.82
		AT5G63080	JMJ20__2-oxoglutarate (2OG) and Fe(II)-dependent oxygenase superfamily protein	-	2-oxoglutarate (2OG) and Fe(II)-dependent oxygenase superfamily protein (At5g63080) (mRNA, clone: RAFL23-07-N07)	ID_243	-10.68	-0.52	0.05	10.21
		AT5G65060	AGL70_FCL3_MAF3__K-box region and MADS-box transcription factor family protein	PF01486;PF00319;	At5g65060 (K-box region and MADS-box transcription factor family protein) (MADS affecting flowering 3 variant II)	ID_280	-6.23	-0.62	0.42	6.04
		AT5G67300	ATMYB44_ATMYBR1_MYB44_MYBR1__myb domain protein r1	PF00249;	Transcription factor MYB44 (Myb-related protein 44) (AtMYB44) (Myb-related protein R1) (AtMYBR1)	ID_271	-8.88	0.79	-2.22	7.45
Gene Table for Profile 31
		Num. Genes Expected				Num. Genes Expected: 47
		47				Num. Genes Assigned: 8.8
						P-Value: 3.4E-20 (Significant)
		AGI	Annotation	Cross-reference (Pfam)	Protein names	SPOT	A	B	C	D
		AT1G01520	ASG4__Homeodomain-like superfamily protein	PF00249;	Protein REVEILLE 3 (Myb transcription factor LHY-CCA1-like3) (Myb-related protein ASG4) (Protein ALTERED SEED GERMINATION 4) (Transcription factor ASG4)	ID_286	6.29	-3.95	0.9	-9.34
		AT1G01780	PLIM2b__GATA type zinc finger transcription factor family protein	PF00412;	LIM domain-containing protein PLIM2b (Pollen-expressed LIM protein 2B)	ID_245	4.63	-0.2	2.16	-2.66
		AT1G22590	AGL87__AGAMOUS-like 87	PF00319;	AGAMOUS-like 87 (MADS-box protein AGL87)	ID_275	1.8	-1.59	-0.52	-3.91
		AT1G31140	AGL63_GOA__GORDITA	PF00319;	Agamous-like MADS-box protein AGL63 (Protein GORDITA)	ID_282	5.52	-4.88	3.7	-6.7
		AT1G49010	Duplicated homeodomain-like superfamily protein	PF00249;	At1g49010 (Duplicated homeodomain-like superfamily protein) (F27J15.20) (MYB transcription factor) (Putative uncharacterized protein)	ID_365	3.7	-0.85	0.2	-4.35
		AT1G56160	ATMYB72_MYB72__myb domain protein 72	PF00249;	Myb domain protein 72 (Myb-family transcription factor, putative) (T6H22.4 protein)	ID_367	9.28	-1.99	0.4	-10.87
		AT2G22710	transposable element gene	-	-	ID_197	5.11	-4.97	3.29	-6.8
		AT2G24680	transcriptional factor B3 family protein	PF02362;	B3 domain-containing protein REM12 (Protein REPRODUCTIVE MERISTEM 12)	ID_41	5.02	-0.18	0.75	-4.45
		AT2G26320	AGL33__AGAMOUS-like 33	PF00319;	AGAMOUS-like 33 (MADS-box protein (AGL33)) (MADS-box protein AGL33)	ID_366	7.13	-5.79	0.38	-0.21
		AT2G26880	AGL41__AGAMOUS-like 41	-	AGAMOUS-like 41 (Putative uncharacterized protein)	ID_368	2.69	-6.68	2.22	-7.14
		AT2G26960	AtMYB81_MYB81__myb domain protein 81	PF00249;	MYB family transcription factor (Myb domain protein 81) (Myb family transcription factor)	ID_202	13.43	-2.99	-0.18	-0.21
		AT2G27070	ARR13_RR13__response regulator 13	PF00072;	Putative two-component response regulator ARR13	ID_321	10.42	-1.82	3.04	-9.2
		AT2G28700	AGL46__AGAMOUS-like 46	PF00319;	AGAMOUS-like 46	ID_369	10.86	-5.44	0.36	0.34
		AT2G31650	ATX1_SDG27__homologue of trithorax	PF05965;PF05964;PF09465;PF00855;PF00856;	Histone-lysine N-methyltransferase ATX1 (EC 2.1.1.43) (Protein SET DOMAIN GROUP 27) (Trithorax-homolog protein 1) (TRX-homolog protein 1)	ID_443	4.49	0.03	0.96	-3.5
		AT2G36960	TKI1__TSL-kinase interacting protein 1	PF00249;	TSL-kinase interacting protein 1 (Myb-related protein TKI1)	ID_211	3.61	-0.39	0.51	-3.5
		AT2G44430	DNA-binding bromodomain-containing protein	PF00439;PF00249;	At2g44430 (DNA-binding bromodomain-containing protein) (Putative uncharacterized protein At2g44430)	ID_227	4.14	0.62	1.57	-1.94
		AT2G45800	PLIM2a__GATA type zinc finger transcription factor family protein	PF00412;	LIM domain-containing protein PLIM2a (Pollen-expressed LIM protein 2) (AtPLIM2)	ID_250	7.01	-1.06	1.09	-6.98
		AT3G02310	AGL4_SEP2__K-box region and MADS-box transcription factor family protein	PF01486;PF00319;	Developmental protein SEPALLATA 2 (Agamous-like MADS-box protein AGL4)	ID_376	3.49	-2.09	-0.61	-6.2
		AT3G05380	ALY2_ATALY2__DIRP ;Myb-like DNA-binding domain	PF06584;	Protein ALWAYS EARLY 2 (AtALY2)	ID_239	7.01	-1.01	2.71	-5.31
		AT3G06490	AtMYB108_BOS1_MYB108__myb domain protein 108	PF00249;	Transcription factor MYB108 (Myb-related protein 108) (AtMYB108) (Protein BOTRYTIS-SUSCEPTIBLE 1)	ID_240	3.49	-0.73	0.41	-3.82
		AT3G09230	AtMYB1_MYB1__myb domain protein 1	PF00249;	Transcription factor MYB1 (Myb-related protein 1) (AtMYB1)	ID_260	3.02	0.12	1	-1.91
		AT3G48430	JMJ12_REF6__relative of early flowering 6	PF02373;PF02375;	Lysine-specific demethylase REF6 (EC 1.14.11.-) (Jumonji domain-containing protein 12) (Lysine-specific histone demethylase REF6) (Protein RELATIVE OF EARLY FLOWERING 6)	ID_222	8.33	0.21	2.22	-5.9
		AT3G54340	AP3_ATAP3__K-box region and MADS-box transcription factor family protein	PF01486;PF00319;	Floral homeotic protein APETALA 3	ID_162	3.19	-1.71	0.08	-4.82
		AT3G61120	AGL13__AGAMOUS-like 13	PF01486;PF00319;	Agamous-like MADS-box protein AGL13	ID_165	5.5	-0.46	0.35	-2.8
		AT4G00540	ATMYB3R2_MYB3R-2_MYB3R2_PC-MYB2__myb domain protein 3r2	PF00249;	Transcription factor MYB3R-2 (Myb-related protein 3R-2) (Plant c-MYB-like protein 2) (Protein PC-MYB2)	ID_346	6.1	-5.79	4.22	-7.67
		AT4G01980	transposable element gene	-	-	ID_350	3.16	-1.83	0.92	-4.08
		AT4G05100	AtMYB74_MYB74__myb domain protein 74	PF00249;	Transcription factor MYB74 (Myb-related protein 74) (AtMYB74)	ID_352	2.16	-1.27	-0.57	-4
		AT4G11250	AGL52__AGAMOUS-like 52	PF00319;	AGAMOUS-like 52 (MADS-box protein AGL52) (Putative uncharacterized protein AT4g11250)	ID_168	4.34	-2.01	-0.16	-6.51
		AT4G11400	ARID/BRIGHT DNA-binding domain;ELM2 domain protein	PF01388;	AT-rich interactive domain-containing protein 2 (ARID domain-containing protein 2) (ARID and ELM2 domain-containing protein 2)	ID_357	9.76	-0.04	2.12	-7.69
		AT4G18960	AG__K-box region and MADS-box transcription factor family protein	PF01486;PF00319;	Floral homeotic protein AGAMOUS	ID_185	3.05	-0.91	1.43	-2.53
		AT5G02840	LCL1__LHY/CCA1-like 1	PF00249;	Protein REVEILLE 4 (Myb transcription factor LHY/CCA1-like 1)	ID_379	4.06	-1.46	0.27	-5.25
		AT5G03720	AT-HSFA3_HSFA3__heat shock transcription factor A3	PF00447;	Heat stress transcription factor A-3 (AtHsfA3) (AtHsf-17)	ID_194	9.17	-1.72	1.24	-9.66
		AT5G04240	ELF6__Zinc finger (C2H2 type) family protein / transcription factor jumonji (jmj) family protein	PF02373;PF02375;	Probable lysine-specific demethylase ELF6 (EC 1.14.11.-) (Early flowering 6) (Jumonji domain-containing protein 11) (Probable lysine-specific histone demethylase ELF6)	ID_241	7.48	-1.1	3.33	-5.26
		AT5G05790	Duplicated homeodomain-like superfamily protein	PF00249;	At5g05790 (Duplicated homeodomain-like superfamily protein) (MYB transcription factor) (Similarity to I-box binding factor)	ID_383	5.31	-2.37	1.04	-6.64
		AT5G10280	ATMYB64_ATMYB92_MYB92__myb domain protein 92	PF00249;	MYB transcription factor (Myb domain protein 92) (Putative myb family transcription factor) (Putative transcription factor) (Putative transcription factor MYB92)	ID_177	6.94	0.29	1.53	-5.12
		AT5G16770	AtMYB9_MYB9__myb domain protein 9	PF00249;	Myb domain protein 9 (Putative transcription factor (MYB9))	ID_201	4.79	-0.32	1.55	-3.56
		AT5G16820	ATHSF3_ATHSFA1B_HSF3_HSFA1B__heat shock factor 3	PF00447;	Heat stress transcription factor A-1b (AtHsfA1b) (AtHsf-18) (Heat shock factor protein 3) (HSF 3) (Heat shock transcription factor 3) (HSTF 3)	ID_195	8.49	0.24	2.64	-5.61
		AT5G17300	RVE1__Homeodomain-like superfamily protein	PF00249;	Protein REVEILLE 1	ID_385	3.41	-1.51	0.31	-4.61
		AT5G23000	ATMYB37_MYB37_RAX1__myb domain protein 37	PF00249;	Transcription factor RAX1 (Myb-related protein 37) (AtMYB37) (Protein REGULATOR OF AXILLARY MERISTEMS 1)	ID_206	6.82	-1.28	0.32	-7.78
		AT5G23260	ABS_AGL32_TT16__K-box region and MADS-box transcription factor family protein	PF01486;PF00319;	Protein TRANSPARENT TESTA 16 (Arabidopsis BSISTER MADS-box protein)	ID_214	3.63	-1.08	0.42	-0.26
		AT5G26660	ATMYB86_MYB86__myb domain protein 86	PF00249;	Transcription factor MYB86 (Myb homolog 4) (AtMyb4) (Myb-related protein 86) (AtMYB86)	ID_210	8.21	-2.21	0.91	-9.51
		AT5G37260	CIR1_RVE2__Homeodomain-like superfamily protein	PF00249;	Protein REVEILLE 2 (MYB family transcription factor Circadian 1)	ID_387	2.51	-2.68	-0.21	-5.4
		AT5G40120	AGL76__AGAMOUS-like 76	PF00319;	AGAMOUS-like 76 (MADS-box protein AGL76) (Putative uncharacterized protein)	ID_249	3.85	-1.91	2.2	-3.56
		AT5G40220	AGL43__AGAMOUS-like 43	PF00319;	AGAMOUS-like 43 (MADS-box protein AGL43) (Putative uncharacterized protein)	ID_251	3.58	-1.72	-0.44	-5.74
		AT5G40430	AtMYB22_MYB22__myb domain protein 22	-	At5g40430 (Myb domain protein 22) (Putative transcription factor) (Transcription factor)	ID_229	8.59	-5.99	3.25	-11.33
		AT5G49620	AtMYB78_MYB78__myb domain protein 78	PF00249;	Transcription factor MYB78 (Myb-related protein 78) (AtMYB78)	ID_236	5.61	-1.92	3.11	-4.42
		AT5G65230	AtMYB53_MYB53__myb domain protein 53	PF00249;	MYB transcription factor (Myb domain protein 53) (Transcription factor-like protein)	ID_269	5.02	-2.02	1.98	-5.05
Gene Table for Profile 45
						Num. Genes Expected: 41
						Num. Genes Assigned: 8.3
						P-Value: 1.50E-16 (Significant)
		AGI	Annotation	Cross-reference (Pfam)	Protein names	SPOT	A	B	C	D
		AT1G01530	AGL28__AGAMOUS-like 28	PF00319;	Agamous-like MADS-box protein AGL28	ID_257	7.05	0.25	-0.37	0.05
		AT1G05230	HDG2__homeodomain GLABROUS 2	PF00046;PF01852;	Homeobox-leucine zipper protein HDG2 (HD-ZIP protein HDG2) (Homeodomain GLABRA 2-like protein 2) (Homeodomain transcription factor HDG2) (Protein HOMEODOMAIN GLABROUS 2)	ID_147	3.98	3.67	-0.51	-0.81
		AT1G17590	NF-YA8__nuclear factor Y, subunit A8	PF02045;	Nuclear transcription factor Y subunit A-8 (AtNF-YA-8)	ID_154	4.29	1.55	1.98	-0.77
		AT1G18960	myb-like HTH transcriptional regulator family protein	PF00249;	F14D16.11 (Myb-like HTH transcriptional regulator family protein) (Putative uncharacterized protein At1g18960)	ID_330	6.56	0.36	-0.11	-0.29
		AT1G20693	HMG BETA 1_HMGB2_NFD02_NFD2__high mobility group B2	PF00505;	High mobility group B protein 2 (High mobility group protein B 1) (AtHMGbeta1) (HMG beta 1) (Nucleosome/chromatin assembly factor group D 02) (Nucleosome/chromatin assembly factor group D 2)	ID_157	14.44	14.41	-1.48	-1.51
		AT1G20696	HMGB3_NFD03_NFD3__high mobility group B3	PF00505;	High mobility group B protein 3 (High mobility group protein B 2) (AtHMGbeta2) (HMG beta 2) (Nucleosome/chromatin assembly factor group D 03) (Nucleosome/chromatin assembly factor group D 3)	ID_158	11.05	10.98	-1.72	-1.79
		AT1G25340	AtMYB116_MYB116__myb domain protein 116	PF00249;	MYB transcription factor (Myb domain protein 116) (Myb family transcription factor) (Putative transcription factor MYB116)	ID_336	10.35	-0.17	-0.01	-0.36
		AT1G30500	NF-YA7__nuclear factor Y, subunit A7	PF02045;	Nuclear transcription factor Y subunit A-7 (AtNF-YA-7)	ID_155	7.41	6.95	-0.67	-1.13
		AT1G31630	AGL86__AGAMOUS-like 86	PF00319;	Agamous-like MADS-box protein AGL86	ID_283	7.99	0.24	0.21	-0.27
		AT1G42670		-	-	ID_343	7.63	5.7	-0.04	-1.98
		AT1G60040	AGL49__AGAMOUS-like 49	PF00319;	Agamous-like MADS-box protein AGL49	ID_309	5.43	0.36	-0.11	-0.29
		AT1G76900	AtTLP1_TLP1__tubby like protein 1	PF00646;PF01167;	Tubby-like F-box protein 1 (AtTLP1)	ID_438	3.72	2.5	1.3	0.08
		AT1G77980	AGL66__AGAMOUS-like 66	PF00319;	Agamous-like MADS-box protein AGL66	ID_335	10.14	-0.36	-0.33	-0.28
		AT2G38300	myb-like HTH transcriptional regulator family protein	PF00249;	Myb-like HTH transcriptional regulator family protein (Putative uncharacterized protein At2g38300)	ID_149	6.41	3.77	1.46	-1.18
		AT2G40970	MYBC1__Homeodomain-like superfamily protein	PF00249;	Transcription factor MYBC1	ID_152	7.35	7.04	-0.5	-0.81
		AT2G42380	ATBZIP34_BZIP34__Basic-leucine zipper (bZIP) transcription factor family protein	PF07716;	Basic leucine zipper 34 (AtbZIP34) (bZIP protein 34)	ID_78	4.05	2.44	-0.19	-1.8
		AT2G46270	GBF3__G-box binding factor 3	PF00170;PF07777;	G-box-binding factor 3 (bZIP transcription factor 55) (AtbZIP55)	ID_79	3.43	1.16	0.91	-1.36
		AT3G04030	MYR2__Homeodomain-like superfamily protein	PF14379;PF00249;	Myb-related protein 2 (Myb family transcription factor PHL9) (Protein NITROGEN STARVATION RESPONSE 1) (AtNSR1) (Protein PHR1-LIKE 9)	ID_153	5.67	2.94	2.88	0.15
		AT3G12250	BZIP45_TGA6__TGACG motif-binding factor 6	PF00170;PF14144;	Transcription factor TGA6 (bZIP transcription factor 45) (AtbZIP45)	ID_82	4.73	2.06	2.33	-0.34
		AT3G12730	Homeodomain-like superfamily protein	PF14379;PF00249;	Myb family transcription factor PHL12 (Protein PHR1-LIKE 12)	ID_156	11.49	10.37	-0.34	-1.45
		AT3G19020	Leucine-rich repeat (LRR) family protein	-	Pollen-specific leucine-rich repeat extensin-like protein 1 (AtPEX1) (Pollen-specific LRR/EXTENSIN1) (Cell wall hydroxyproline-rich glycoprotein)	ID_428	3.09	2.61	-0.64	-1.12
		AT3G19290	ABF4_AREB2__ABRE binding factor 4	PF00170;	ABSCISIC ACID-INSENSITIVE 5-like protein 7 (ABA-responsive element-binding protein 2) (Abscisic acid responsive elements-binding factor 4) (ABRE-binding factor 4) (bZIP transcription factor 38) (AtbZIP38)	ID_84	4.7	2.15	1.73	-0.82
		AT3G27920	ATGL1_ATMYB0_GL1_MYB0__myb domain protein 0	PF00249;	Trichome differentiation protein GL1 (Myb-related protein 0) (AtMYB0) (Protein GLABRA 1) (Protein GLABROUS 1) (R2R3-MYB transcription factor GL1)	ID_294	6.94	-0.54	-0.22	-0.26
		AT3G29020	AtMYB110_MYB110__myb domain protein 110	PF00249;	Myb domain protein 110	ID_298	4.16	0.21	0.42	-0.01
		AT3G51960	ATBZIP24_BZIP24__basic leucine zipper 24	PF07716;	Basic leucine zipper 24 (AtbZIP24) (bZIP protein 24)	ID_89	3.33	1.51	0.3	-1.51
		AT4G09960	AGL11_STK__K-box region and MADS-box transcription factor family protein	PF01486;PF00319;	Agamous-like MADS-box protein AGL11 (Protein SEEDSTICK)	ID_167	5.44	-0.26	-0.25	-0.38
		AT4G23800	3xHMG-box2__HMG (high mobility group) box protein	PF00505;	High mobility group B protein 6 (Nucleosome/chromatin assembly factor group D 06) (Nucleosome/chromatin assembly factor group D 6) (WRKY transcription factor 53) (AtWRKY53) (WRKY DNA-binding protein 53)	ID_159	9.39	8.94	-0.25	-0.7
		AT4G25410	basic helix-loop-helix (bHLH) DNA-binding superfamily protein	PF00010;	Transcription factor bHLH126 (Basic helix-loop-helix protein 126) (AtbHLH126) (bHLH 126) (Transcription factor EN 3) (bHLH transcription factor bHLH126)	ID_81	3.98	1.3	1.38	-1.3
		AT4G29100	basic helix-loop-helix (bHLH) DNA-binding superfamily protein	-	Transcription factor bHLH68 (Basic helix-loop-helix protein 68) (AtbHLH68) (bHLH 68) (Transcription factor EN 60) (bHLH transcription factor bHLH068)	ID_86	5.05	3.7	-0.34	-1.69
		AT4G30180	sequence-specific DNA binding transcription factors;transcription regulators	-	Transcription factor bHLH146 (Basic helix-loop-helix protein 146) (AtbHLH146) (bHLH 146) (Transcription factor EN 141) (bHLH transcription factor bHLH146)	ID_88	4.08	3.02	-1.18	-2.25
		AT4G36260	SRS2_STY2__Lateral root primordium (LRP) protein-related	-	Protein SHI RELATED SEQUENCE 2 (Protein STYLISH 2)	ID_401	3.33	3.16	-0.35	-0.53
		AT4G39250	ATRL1_RL1_RSM2__RAD-like 1	PF00249;	Protein RADIALIS-like 1 (AtRL1) (Protein RAD-like 1) (Protein RADIALIS-LIKE SANT/MYB 2) (Protein RSM2)	ID_361	12.17	0.46	0.44	-0.3
		AT5G08790	ATAF2_anac081__NAC (No Apical Meristem) domain transcriptional regulator superfamily protein	PF02365;	Protein ATAF2 (NAC domain-containing protein 81) (ANAC081)	ID_434	3.58	2.55	0.18	-0.86
		AT5G27960	AGL90__AGAMOUS-like 90	PF00319;	Agamous-like MADS-box protein AGL90	ID_242	4.77	-0.04	0.07	0.29
		AT5G35210	PTM__metalloendopeptidases;zinc ion binding;DNA binding	PF02791;PF00628;PF15612;	DDT domain-containing protein PTM (DDT domain-containing protein 1) (Membrane-bound transcription factor PTM) (PHD type transcription factor with transmembrane domains)	ID_421	4.61	3.47	0.51	-0.63
		AT5G35550	ATMYB123_ATTT2_MYB123_TT2__Duplicated homeodomain-like superfamily protein	PF00249;	Transcription factor TT2 (Myb-related protein 123) (AtMYB123) (Myb-related transcription factor LBM2-like) (Protein TRANSPARENT TESTA 2)	ID_212	5.35	-0.18	0.05	0.47
		AT5G49420	MADS-box transcription factor family protein	PF00319;	MADS-box protein (MADS-box protein AGL84) (MADS-box transcription factor family protein)	ID_254	5.67	0.15	-0.01	-0.13
		AT5G57390	AIL5_CHO1_EMK_PLT5__AINTEGUMENTA-like 5	PF00847;	AP2-like ethylene-responsive transcription factor AIL5 (Protein AINTEGUMENTA-LIKE 5)	ID_30	3.54	2.04	-0.3	-1.79
		AT5G63160	BT1__BTB and TAZ domain protein 1	PF00651;PF02135;	BTB/POZ and TAZ domain-containing protein 1 (BTB and TAZ domain protein 1)	ID_408	3.08	1.99	0.78	-0.31
		AT5G64220	CAMTA2__Calmodulin-binding transcription activator protein with CG-1 and Ankyrin domains	PF12796;PF03859;PF00612;	Calmodulin-binding transcription activator 2 (Ethylene-induced calmodulin-binding protein c) (AtER66) (EICBP.c) (Signal-responsive protein 4)	ID_151	7.98	6.96	0.67	-0.34
		AT5G65790	ATMYB68_MYB68__myb domain protein 68	PF00249;	At5g65790 (MYB transcription factor) (Myb - related protein) (Myb domain protein 68) (Transcription factor like protein) (Transcription factor-like protein)	ID_270	12.49	-0.1	-0.03	0.13
Gene Table for Profile 20
						Num. Genes Expected: 34
						Num. Genes Assigned: 11.4
						P-Value: 2.70E-08 (Significant)
		AGI	Annotation	Cross-reference (Pfam)	Protein names	SPOT	A	B	C	D
		AT1G02340	FBI1_HFR1_REP1_RSF1__basic helix-loop-helix (bHLH) DNA-binding superfamily protein	PF00010;	Transcription factor HFR1 (Basic helix-loop-helix protein 26) (AtbHLH26) (bHLH 26) (Protein LONG HYPOCOTYL IN FAR-RED 1) (Protein REDUCED PHYTOCHROME SIGNALING) (Reduced sensitivity to far-red light) (Transcription factor EN 68) (bHLH transcription factor bHLH026)	ID_17	-0.06	-3.29	2.49	-0.74
		AT1G06910	TRFL7__TRF-like 7	-	MYB transcription factor (TRF-like 7)	ID_307	0.58	-3.76	3.54	-0.8
		AT1G16490	ATMYB58_MYB58__myb domain protein 58	PF00249;	Transcription factor MYB58 (Myb-related protein 58) (AtMYB58)	ID_313	5.84	-9.67	7.11	-8.39
		AT1G21340	Dof-type zinc finger DNA-binding family protein	PF02701;	Dof zinc finger protein DOF1.2 (AtDOF1.2)	ID_68	0.01	-3.26	1.92	-1.35
		AT1G54760	AGL85__AGAMOUS-like 85	PF00319;	AGAMOUS-like 85 (T22H22.17 protein)	ID_308	-0.92	-8.83	0.92	-6.99
		AT1G67260	TCP1__TCP family transcription factor	PF03634;	Transcription factor TCP1	ID_409	1.03	-3.27	3.36	-0.95
		AT1G68120	ATBPC3_BPC3__basic pentacysteine 3	PF06217;	Protein BASIC PENTACYSTEINE3 (AtBPC3)	ID_115	-1.15	-3.37	0.41	-1.81
		AT1G75520	SRS5__SHI-related sequence 5	-	Protein SHI RELATED SEQUENCE 5	ID_400	-0.49	-3.22	0.92	-1.81
		AT2G16770	bZIP23__Basic-leucine zipper (bZIP) transcription factor family protein	PF07716;	Basic leucine zipper 23 (AtbZIP23) (bZIP protein 23)	ID_69	-0.87	-3.24	0.95	-1.42
		AT2G32460	ATM1_ATMYB101_MYB101__myb domain protein 101	PF00249;	Transcription factor MYB101 (Myb-related protein 101) (AtM1) (AtMYB101) (Protein ABNORMAL SHOOT 7)	ID_205	-0.61	-3.16	0.73	-1.82
		AT2G35310	Transcriptional factor B3 family protein	PF02362;	B3 domain-containing protein At2g35310	ID_42	0.44	-3.18	0.73	-2.89
		AT2G41690	AT-HSFB3_HSFB3__heat shock transcription factor B3	PF00447;	Heat stress transcription factor B-3 (AtHsfB3) (AtHsf-05)	ID_164	-0.11	-4.37	0.74	-0.14
		AT2G46970	PIL1__phytochrome interacting factor 3-like 1	PF00010;	Transcription factor PIL1 (Basic helix-loop-helix protein 124) (AtbHLH124) (bHLH 124) (Protein PHYTOCHROME INTERACTING FACTOR 3-LIKE 1) (Transcription factor EN 110) (bHLH transcription factor bHLH124)	ID_43	0.48	-4.55	3.41	-1.62
		AT3G04070	ANAC047_NAC047_SHG__NAC domain containing protein 47	PF02365;	NAC transcription factor 47 (NAC domain-containing protein 47) (ANAC047) (Protein SPEEDY HYPONASTIC GROWTH)	ID_424	0.76	-2.47	3.17	-0.06
		AT3G21330	basic helix-loop-helix (bHLH) DNA-binding superfamily protein	PF00010;	Transcription factor bHLH87 (Basic helix-loop-helix protein 87) (AtbHLH87) (bHLH 87) (Transcription factor EN 121) (bHLH transcription factor bHLH087)	ID_48	-0.04	-4.81	1.66	-3.1
		AT3G21880	BBX10__B-box type zinc finger protein with CCT domain	PF06203;	Zinc finger protein CONSTANS-LIKE 12	ID_52	-1.73	-3.32	-0.33	-1.91
		AT3G62090	PIF6_PIL2__phytochrome interacting factor 3-like 2	PF00010;	Transcription factor PIF6 (Basic helix-loop-helix protein 132) (AtbHLH132) (bHLH 132) (Protein PHYTOCHROME INTERACTING FACTOR 3-LIKE 2) (Protein PHYTOCHROME-INTERACTING FACTOR 6) (Transcription factor EN 111) (bHLH transcription factor bHLH132)	ID_60	1.38	-3.75	4.84	-0.3
		AT4G08150	BP_BP1_KNAT1__KNOTTED-like from Arabidopsis thaliana	PF03789;PF05920;PF03790;PF03791;	Homeobox protein knotted-1-like 1 (Protein BREVIPEDICELLUS) (Protein KNAT1)	ID_137	-0.41	-3.68	0.39	-2.88
		AT4G17880	MYC4__Basic helix-loop-helix (bHLH) DNA-binding family protein	PF14215;PF00010;	Transcription factor MYC4 (AtMYC4) (Basic helix-loop-helix protein 4) (AtbHLH4) (bHLH 4) (Transcription factor EN 37) (bHLH transcription factor bHLH004)	ID_74	0.58	-3.04	2.66	-0.95
		AT4G26150	CGA1_GATA22_GNL__cytokinin-responsive gata factor 1	PF00320;	Putative GATA transcription factor 22	ID_110	-1.42	-3.1	0.2	-1.48
		AT4G32570	TIFY8__TIFY domain protein 8	PF06200;	Protein TIFY 8	ID_452	0.34	-9.31	-0.66	-0.26
		AT4G38960	BBX19__B-box type zinc finger family protein	PF00643;	B-box zinc finger protein 19 (Protein DOUBLE B-BOX 1B) (Protein SALT TOLERANCE HOMOLOG 5)	ID_62	-1.3	-3.44	0.27	-1.87
		AT5G06420	Zinc finger (CCCH-type/C3HC4-type RING finger) family protein	PF00642;	Zinc finger CCCH domain-containing protein 51 (AtC3H51)	ID_140	0.46	-3.2	3.34	-0.32
		AT5G06960	OBF5_TGA5__OCS-element binding factor 5	PF00170;PF14144;	Transcription factor TGA5 (Ocs element-binding factor 5) (OBF5) (bZIP transcription factor 26) (AtbZIP26)	ID_99	-0.11	-3.04	2.19	-0.75
		AT5G09750	HEC3__basic helix-loop-helix (bHLH) DNA-binding superfamily protein	PF00010;	Transcription factor HEC3 (Basic helix-loop-helix protein 43) (AtbHLH43) (bHLH 43) (Protein HECATE 3) (Transcription factor EN 119) (bHLH transcription factor bHLH043)	ID_97	0.13	-3.05	-0.07	-0.5
		AT5G10030	OBF4_TGA4__TGACG motif-binding factor 4	PF00170;PF14144;	Transcription factor TGA4 (Ocs element-binding factor 4) (OBF4) (bZIP transcription factor 57) (AtbZIP57)	ID_100	0.16	-3.49	2.15	-1.5
		AT5G14540	Protein of unknown function (DUF1421)	PF07223;	AT5G14540 protein (Basic salivary proline-rich-like protein (DUF1421))	ID_430	1.34	-3.09	2.8	-1.63
		AT5G15830	AtbZIP3_bZIP3__basic leucine-zipper 3	-	-	ID_101	-0.69	-4	1.93	-1.38
		AT5G50010	sequence-specific DNA binding transcription factors;transcription regulators	-	Transcription factor bHLH145 (Basic helix-loop-helix protein 145) (AtbHLH145) (bHLH 145) (Transcription factor EN 131) (bHLH transcription factor bHLH145)	ID_105	0.12	-3.88	2.02	-1.98
		AT5G54470	BBX29__B-box type zinc finger family protein	-	At5g54470 (B-box type zinc finger family protein) (Putative uncharacterized protein At5g54470)	ID_66	-1.21	-4.2	0.54	-2.45
		AT5G60830	AtbZIP70_bZIP70__basic leucine-zipper 70	PF00170;	Basic leucine-zipper 70	ID_107	-1.06	-3.5	1.16	-1.28
		AT5G61430	ANAC100_ATNAC5_NAC100__NAC domain containing protein 100	PF02365;	NAC domain-containing protein 100 (ANAC100) (AtNAC5)	ID_398	1.49	-3.19	4.66	-0.02
		AT5G64340	SAC51__sequence-specific DNA binding transcription factors;transcription regulators	-	Transcription factor SAC51 (Basic helix-loop-helix protein 142) (AtbHLH142) (bHLH 142) (Protein SUPPRESSOR OF ACAULIS 51) (Transcription factor EN 128) (bHLH transcription factor bHLH142)	ID_109	0.66	-3.73	3.56	-0.84
		AT5G67110	ALC__basic helix-loop-helix (bHLH) DNA-binding superfamily protein	PF00010;	Transcription factor ALC (Basic helix-loop-helix protein 73) (AtbHLH73) (bHLH 73) (Protein ALCATRAZ) (Transcription factor EN 98) (bHLH transcription factor bHLH073)	ID_113	1.19	-3.22	1.74	-2.66
Gene Table for Profile 34
						Num. Genes Expected: 19
						Num. Genes Assigned: 5.8
						P-Value: 8.80E-06 (significant)
		AGI	Annotation	Cross-reference (Pfam)	Protein names	SPOT	A	B	C	D
		AT1G06150	EMB1444__basic helix-loop-helix (bHLH) DNA-binding superfamily protein	PF14215;	Transcription factor EMB1444 (Basic helix-loop-helix protein 169) (AtbHLH169) (bHLH 169) (LONESOME HIGHWAY-like protein 1) (Protein EMBRYO DEFECTIVE 1444) (bHLH transcription factor bHLH169)	ID_19	1.66	-0.79	3.34	0.88
		AT1G14350	AtMYB124_FLP_MYB124__Duplicated homeodomain-like superfamily protein	-	Transcription factor MYB124 (Myb-related protein 124) (AtMYB124) (Protein FOUR LIPS)	ID_312	5.39	-2.07	3.93	-3.53
		AT1G19850	ARF5_IAA24_MP__Transcriptional factor B3 family protein / auxin-responsive factor AUX/IAA-related	PF02309;PF06507;PF02362;	Auxin response factor 5 (Auxin-responsive protein IAA24) (Transcription factor MONOPTEROS)	ID_33	3.38	0.86	3.09	0.57
		AT1G43850	SEU__SEUSS transcriptional co-regulator	-	Transcriptional corepressor SEUSS (AtSEU)	ID_75	2.01	-1.86	4.4	0.54
		AT1G49720	ABF1_AtABF1__abscisic acid responsive element-binding factor 1	PF00170;	ABSCISIC ACID-INSENSITIVE 5-like protein 4 (Abscisic acid responsive elements-binding factor 1) (ABRE-binding factor 1) (bZIP transcription factor 35) (AtbZIP35)	ID_54	1.51	-1.2	3.3	0.59
		AT1G55580	LAS_SCL18__GRAS family transcription factor	PF03514;	Scarecrow-like protein 18 (AtSCL18) (GRAS family protein 7) (AtGRAS-7) (Protein LATERAL SUPPRESSOR)	ID_135	2.72	-4.25	5.25	-1.71
		AT1G76350	NLP5__Plant regulator RWP-RK family protein	PF00564;PF02042;	Protein NLP5 (AtNLP5) (NIN-like protein 5) (Nodule inception protein-like protein 5)	ID_405	1.27	-2.24	3.48	-0.03
		AT2G20825	ULT2__Developmental regulator, ULTRAPETALA	-	Protein ULTRAPETALA 2	ID_439	3.14	1.4	2.21	0.47
		AT3G16940	calmodulin binding;transcription regulators	PF12796;PF03859;PF00612;PF01833;	Calmodulin-binding transcription activator 6 (Ethylene-induced calmodulin-binding protein 5) (EICBP5) (Ethylene-induced calmodulin-binding protein e) (EICBP.e) (Signal-responsive protein 3)	ID_148	3.03	0.91	2.44	0.32
		AT3G24870	Helicase/SANT-associated, DNA binding protein	PF07529;	Chromatin modification-related protein EAF1 B (ESA1-associated factor 1 B)	ID_351	3.93	-1.79	2.93	-2.79
		AT3G57980	DNA-binding bromodomain-containing protein	PF00439;PF00249;	DNA-binding bromodomain-containing protein	ID_323	5.78	-0.26	3.28	-2.76
		AT3G60030	SPL12__squamosa promoter-binding protein-like 12	PF03110;	Squamosa promoter-binding-like protein 12	ID_435	2.31	-0.57	3.36	0.48
		AT4G01020	helicase domain-containing protein / IBR domain-containing protein / zinc finger protein-related	PF00270;PF04408;PF00271;PF01485;PF07717;PF13445;	ATP-dependent RNA helicase DEAH11, chloroplastic (EC 3.6.4.13)	ID_139	2.44	-0.31	3.66	0.91
		AT4G16150	calmodulin binding;transcription regulators	PF12796;PF03859;PF00612;	Calmodulin-binding transcription activator 5 (Ethylene-induced calmodulin-binding protein f) (EICBP.f) (Signal-responsive protein 6)	ID_141	1.3	-2.29	3.04	-0.55
		AT5G07680	ANAC079_ANAC080_ATNAC4_NAC080_NAC4__NAC domain containing protein 80	PF02365;	NAC domain-containing protein 79 (ANAC79) (ANAC80) (AtNAC79) (AtNAC80)	ID_433	2.06	-1.97	4.38	0.35
		AT5G18830	ATSPL7_SPL7__squamosa promoter binding protein-like 7	PF03110;	Squamosa promoter-binding-like protein 7	ID_436	2.7	-0.48	3.74	0.56
		AT5G26950	AGL93__AGAMOUS-like 93	PF00319;	Agamous-like MADS-box protein AGL93	ID_218	4.56	-2.81	4.05	-3.32
		AT5G45050	ATWRKY16_TTR1_WRKY16__Disease resistance protein (TIR-NBS-LRR class)	PF07725;PF00931;PF03106;	Probable WRKY transcription factor 16 (WRKY DNA-binding protein 16)	ID_429	1.36	-1.99	3.21	-0.14
		AT5G66700	ATHB53_HB-8_HB53__homeobox 53	PF00046;	Homeobox-leucine zipper protein ATHB-53 (HD-ZIP protein ATHB-53) (Homeodomain transcription factor ATHB-53)	ID_402	3.12	-0.81	4.21	0.27
Gene Table for Profile 11
						Num. Genes Expected: 30
						Num. Genes Assigned: 13.6
						P-Value: 6.50E-05 (significant)
		AGI	Annotation	Cross-reference (Pfam)	Protein names	SPOT	A	B	C	D
		AT1G02040	C2H2-type zinc finger family protein	-	At1g02040 (C2H2-type zinc finger family protein) (Putative uncharacterized protein At1g02040)	ID_51	-7.63	-9.2	0.79	-0.79
		AT1G13600	AtbZIP58_bZIP58__basic leucine-zipper 58	PF00170;	Basic leucine-zipper 58 (F13B4.8 protein) (F21F23.3 protein) (Putative bZIP transcription factor) (Putative uncharacterized protein At1g13600)	ID_47	-0.44	-4.19	3.61	-0.13
		AT1G21700	ATSWI3C_CHB4_SWI3C__SWITCH/sucrose nonfermenting 3C	PF00249;PF04433;PF16495;	SWI/SNF complex subunit SWI3C (AtSWI3C) (Transcription regulatory protein SWI3C)	ID_333	-0.23	-2.25	3.52	-0.13
		AT1G25250	AtIDD16_IDD16__indeterminate(ID)-domain 16	-	Protein indeterminate-domain 16 (AtIDD16)	ID_64	-3.81	-6.17	0.66	-1.7
		AT1G30670	basic helix-loop-helix (bHLH) DNA-binding superfamily protein	PF00010;	Transcription factor bHLH52 (Basic helix-loop-helix protein 52) (AtbHLH52) (bHLH 52) (Transcription factor EN 124) (bHLH transcription factor bHLH052)	ID_24	-0.35	-4.07	3.49	-0.44
		AT1G66420	DNA-binding storekeeper protein-related transcriptional regulator	PF04504;	Probable transcription factor At1g66420 (Storekeeper-like protein At1g66420)	ID_121	-6.85	-8.84	1.26	-0.74
		AT1G68640	PAN_TGA8__bZIP transcription factor family protein	PF00170;PF14144;	Transcription factor PERIANTHIA (bZIP transcription factor 46) (AtbZIP46)	ID_57	-3.56	-4.02	-0.2	-0.66
		AT1G68880	AtbZIP_bZIP__basic leucine-zipper 8	PF00170;	Basic leucine zipper 8 (AtbZIP8) (bZIP protein 8)	ID_58	-1.03	-4.94	4.07	0.16
		AT2G13150	Basic-leucine zipper (bZIP) transcription factor family protein	PF07716;	Basic-leucine zipper (BZIP) transcription factor family protein (Putative bZIP transcription factor)	ID_61	-9.43	-9.24	3.54	3.72
		AT2G14210	AGL44_ANR1__AGAMOUS-like 44	PF01486;PF00319;	MADS-box transcription factor ANR1 (Protein AGAMOUS-LIKE 44) (Protein ARABIDOPSIS NITRATE REGULATED 1)	ID_340	-2.74	-3.01	1.56	1.28
		AT2G19820	LBD9__LOB domain-containing protein 9	PF03195;	LOB domain-containing protein 9 (ASYMMETRIC LEAVES 2-like protein 35) (AS2-like protein 35)	ID_7	-2.41	-4.74	1.82	-0.51
		AT2G30340	LBD13__LOB domain-containing protein 13	PF03195;	LOB domain-containing protein 13 (ASYMMETRIC LEAVES 2-like protein 10) (AS2-like protein 10)	ID_11	-2.92	-5.19	0.59	-1.68
		AT2G34820	basic helix-loop-helix (bHLH) DNA-binding superfamily protein	PF00010;	Transcription factor bHLH53 (Basic helix-loop-helix protein 53) (AtbHLH53) (bHLH 53) (Transcription factor EN 123) (bHLH transcription factor bHLH053)	ID_35	0.11	-3.42	4.01	-0.29
		AT2G46830	AtCCA1_CCA1__circadian clock associated 1	PF00249;	Protein CCA1 (MYB-related transcription factor CCA1) (Protein CIRCADIAN CLOCK ASSOCIATED 1)	ID_324	-0.9	-3.25	2.26	-0.09
		AT3G01600	NAC044_anac044__NAC domain containing protein 44	PF02365;	NAC domain containing protein 44	ID_422	-3.95	-6.07	0.3	-1.83
		AT3G20640	basic helix-loop-helix (bHLH) DNA-binding superfamily protein	-	Transcription factor bHLH123 (Basic helix-loop-helix protein 123) (AtbHLH123) (bHLH 123) (Transcription factor EN 63) (bHLH transcription factor bHLH123)	ID_46	-1.36	-3.21	1.05	-0.8
		AT3G46130	ATMYB48_ATMYB48-1_ATMYB48-2_ATMYB48-3_MYB48__myb domain protein 48	PF00249;	Transcription factor MYB48 (Myb-related protein 48) (AtMYB48)	ID_315	-2.85	-3.48	1.97	1.35
		AT3G50330	HEC2__basic helix-loop-helix (bHLH) DNA-binding superfamily protein	PF00010;	Transcription factor HEC2 (Basic helix-loop-helix protein 37) (AtbHLH37) (bHLH 37) (Protein HECATE 2) (Transcription factor EN 117) (bHLH transcription factor bHLH037)	ID_55	-5.33	-8.21	5.66	2.78
		AT3G60460	DUO1__myb-like HTH transcriptional regulator family protein	PF00249;	Transcription factor DUO1 (Myb-related protein 125) (AtMYB125) (Protein DUO POLLEN 1)	ID_325	-2.14	-3.48	2.07	0.73
		AT4G00260	MEE45__Transcriptional factor B3 family protein	PF02362;	Putative B3 domain-containing protein REM15 (Protein REPRODUCTIVE MERISTEM 15)	ID_1	-6.43	-8.7	2.58	0.31
		AT4G00480	ATMYC1_myc1__basic helix-loop-helix (bHLH) DNA-binding superfamily protein	PF14215;	Transcription factor MYC1 (AtMYC1) (Basic helix-loop-helix protein 12) (AtbHLH12) (bHLH 12) (Transcription factor EN 58) (bHLH transcription factor bHLH012)	ID_70	-0.65	-3.43	2.7	-0.08
		AT4G01460	basic helix-loop-helix (bHLH) DNA-binding superfamily protein	PF00010;	Transcription factor bHLH57 (Basic helix-loop-helix protein 57) (AtbHLH57) (bHLH 57) (Transcription factor EN 12) (bHLH transcription factor bHLH057)	ID_71	-1.45	-3.4	1.17	-0.78
		AT4G14920	Acyl-CoA N-acyltransferase with RING/FYVE/PHD-type zinc finger protein	PF16135;PF00628;	Acyl-CoA N-acyltransferase with RING/FYVE/PHD-type zinc finger protein (Putative uncharacterized protein At4g14920) (Fragment)	ID_415	-1.63	-3.88	1.9	-0.35
		AT4G25480	ATCBF3_CBF3_DREB1A__dehydration response element B1A	PF00847;	Dehydration-responsive element-binding protein 1A (Protein DREB1A) (C-repeat/dehydration-responsive element-binding factor 3) (C-repeat-binding factor 3) (CRT/DRE-binding factor 3) (Cold resistance-related AP2 transcription factor)	ID_13	-0.89	-3.13	1.91	-0.34
		AT4G36060	bHLH11__basic helix-loop-helix (bHLH) DNA-binding superfamily protein	PF00010;	Transcription factor bHLH11 (Basic helix-loop-helix protein 11) (AtbHLH11) (bHLH 11) (Transcription factor EN 137) (bHLH transcription factor bHLH011)	ID_95	-2.93	-5.39	1.87	-0.58
		AT4G38620	ATMYB4_MYB4__myb domain protein 4	PF00249;	Transcription repressor MYB4 (Myb-related protein 4) (AtMYB4)	ID_393	-0.54	-8.09	6.85	-0.4
		AT4G39410	ATWRKY13_WRKY13__WRKY DNA-binding protein 13	PF03106;	Probable WRKY transcription factor 13 (WRKY DNA-binding protein 13)	ID_419	-8.26	-10.27	0.97	-1.03
		AT5G47290	myb family transcription factor	-	Myb family transcription factor (Putative uncharacterized protein)	ID_233	-2.58	-9.66	5.3	-1.77
		AT5G48250	BBX8__B-box type zinc finger protein with CCT domain	PF06203;	Zinc finger protein CONSTANS-LIKE 10	ID_65	-0.99	-3.79	2.34	-0.46
		AT5G60130	AP2/B3-like transcriptional factor family protein	PF02362;	B3 domain-containing protein At5g60130	ID_9	-0.55	-5.59	4.34	-0.7
Gene Table for Profile 24
						Num. Genes Expected:19
						Num. Genes Assigned:8
						P-Value: 5.50E-04 (significant)
		AGI	Annotation	Cross-reference (Pfam)	Protein names	SPOT	A	B	C	D
		AT1G01250	Integrase-type DNA-binding superfamily protein	PF00847;	Ethylene-responsive transcription factor ERF023	ID_4	0.06	1.35	-4.15	-2.86
		AT1G12610	DDF1__Integrase-type DNA-binding superfamily protein	PF00847;	Dehydration-responsive element-binding protein 1F (Protein DREB1F)	ID_12	-1.73	-0.54	-4.08	-2.89
		AT1G12980	DRN_ESR1__Integrase-type DNA-binding superfamily protein	PF00847;	Ethylene-responsive transcription factor ESR1 (Protein DORNROSCHEN) (Protein ENHANCER OF SHOOT REGENERATION 1)	ID_14	-0.08	0.91	-3.22	-2.23
		AT1G22810	Integrase-type DNA-binding superfamily protein	PF00847;	Ethylene-responsive transcription factor ERF019	ID_16	-2.08	0.2	-4.81	-2.53
		AT2G13570	NF-YB7__nuclear factor Y, subunit B7	PF00808;	Nuclear transcription factor Y subunit B-7 (AtNF-YB-7)	ID_118	-0.86	0.1	-3.2	-2.25
		AT2G22770	NAI1__basic helix-loop-helix (bHLH) DNA-binding superfamily protein	PF00010;	Transcription factor NAI1 (Basic helix-loop-helix protein 20) (AtbHLH20) (bHLH 20) (Transcription factor EN 27) (bHLH transcription factor bHLH020)	ID_34	0.36	2.25	-4.2	-2.31
		AT2G22900	Galactosyl transferase GMA12/MNN10 family protein	PF05637;	Putative glycosyltransferase 7 (AtGT7) (EC 2.4.-.-)	ID_144	-0.03	0.66	-3.29	-2.61
		AT2G40220	ABI4_ATABI4_GIN6_ISI3_SAN5_SIS5_SUN6__Integrase-type DNA-binding superfamily protein	PF00847;	Ethylene-responsive transcription factor ABI4 (ERF ABI4) (Protein ABSCISIC ACID INSENSITIVE 4) (Protein GLUCOSE INSENSITIVE 6) (Protein IMPAIRED SUCROSE INDUCTION 3) (Protein SALOBRENO 5) (Protein SUCROSE UNCOUPLED 6) (Protein SUGAR INSENSITIVE 5)	ID_36	0.09	-0.05	-4.64	-0.11
		AT2G44940	Integrase-type DNA-binding superfamily protein	PF00847;	Ethylene-responsive transcription factor ERF034	ID_38	-0.32	1.24	-3.93	-2.37
		AT3G56220	transcription regulators	-	Transcription regulator	ID_56	-0.55	-0.22	-3.26	-2.92
		AT3G56970	BHLH038_ORG2_bHLH38__basic helix-loop-helix (bHLH) DNA-binding superfamily protein	PF00010;	Transcription factor ORG2 (Basic helix-loop-helix protein 38) (AtbHLH38) (bHLH 38) (OBP3-responsive gene 2) (Transcription factor EN 8) (bHLH transcription factor bHLH038)	ID_59	0.55	0.92	-4.37	-4
		AT4G11140	CRF1__cytokinin response factor 1	PF00847;	Ethylene-responsive transcription factor CRF1 (Protein CYTOKININ RESPONSE FACTOR 1)	ID_3	0.34	0.96	-3.61	-3
		AT5G25830	GATA12__GATA transcription factor 12	PF00320;	GATA transcription factor 12	ID_111	-0.37	0.5	-10.89	-10.02
		AT5G50915	basic helix-loop-helix (bHLH) DNA-binding superfamily protein	PF00010;	Transcription factor bHLH137 (Basic helix-loop-helix protein 137) (AtbHLH137) (bHLH 137) (Transcription factor EN 89) (bHLH transcription factor bHLH137)	ID_106	-1.18	-0.58	-3.12	-2.52
		AT5G52020	Integrase-type DNA-binding superfamily protein	PF00847;	Ethylene-responsive transcription factor ERF025	ID_28	-1.18	0.39	-3.33	-1.77
		AT5G53200	TRY__Homeodomain-like superfamily protein	PF00249;	Transcription factor TRY (Protein TRIPTYCHON)	ID_390	-0.57	-0.38	-3.04	-2.86
		AT5G53980	ATHB52_HB52__homeobox protein 52	PF00046;	Homeobox-leucine zipper protein ATHB-52 (HD-ZIP protein ATHB-52) (Homeodomain transcription factor ATHB-52)	ID_396	-0.4	0.48	-3.14	-2.26
		AT5G58280	AP2/B3-like transcriptional factor family protein	PF02362;	Putative B3 domain-containing protein At5g58280	ID_8	0.12	0.5	-4.38	-3.1
		AT5G66770	GRAS family transcription factor	PF03514;	Scarecrow-like protein 4 (AtSCL4) (GRAS family protein 32) (AtGRAS-32)	ID_145	-0.52	-0.24	-4.76	-4.47

## Sheet: Suppl Table 4
Suppl. Table 4. Differentially expressed TFs with 3 (log2FCh) as cut-off in vte1 compared to wild type
AGI	Annotation	Cross-reference (Pfam)	Protein names	A	B	C	D
AT1G01150	Homeodomain-like protein with RING/FYVE/PHD-type zinc finger domain	-	Homeodomain-like protein with RING/FYVE/PHD-type zinc finger domain-containing protein	-7.87422	0.665172	-0.027489	3.20347
AT1G01250	Integrase-type DNA-binding superfamily protein	PF00847;	Ethylene-responsive transcription factor ERF023	0.958531	-0.917875	3.73862	1.86222
AT1G01520	ASG4__Homeodomain-like superfamily protein	PF00249;	Protein REVEILLE 3 (Myb transcription factor LHY-CCA1-like3) (Myb-related protein ASG4) (Protein ALTERED SEED GERMINATION 4) (Transcription factor ASG4)	-5.4439	4.2329	-1.03727	8.63953
AT1G01530	AGL28__AGAMOUS-like 28	PF00319;	Agamous-like MADS-box protein AGL28	-7.70095	-0.517373	0.647816	-0.317784
AT1G01780	PLIM2b__GATA type zinc finger transcription factor family protein	PF00412;	LIM domain-containing protein PLIM2b (Pollen-expressed LIM protein 2B)	-3.81963	1.45504	-2.66411	2.61056
AT1G01930	zinc finger protein-related	-	-	2.13166	2.01659	-3.58231	-3.69738
AT1G02030	C2H2-like zinc finger protein	-	Zinc finger protein ZAT1	3.45552	1.3953	0.603845	-1.45637
AT1G02040	C2H2-type zinc finger family protein	-	At1g02040 (C2H2-type zinc finger family protein) (Putative uncharacterized protein At1g02040)	10.0633	19.6304	-9.08144	0.485663
AT1G02340	FBI1_HFR1_REP1_RSF1__basic helix-loop-helix (bHLH) DNA-binding superfamily protein	PF00010;	Transcription factor HFR1 (Basic helix-loop-helix protein 26) (AtbHLH26) (bHLH 26) (Protein LONG HYPOCOTYL IN FAR-RED 1) (Protein REDUCED PHYTOCHROME SIGNALING) (Reduced sensitivity to far-red light) (Transcription factor EN 68) (bHLH transcription factor bHLH026)	2.45766	4.24057	-1.59893	0.183975
AT1G03790	AtTZF4_SOM_TZF4__Zinc finger C-x8-C-x5-C-x3-H type family protein	PF00642;	Zinc finger CCCH domain-containing protein 2 (AtC3H2) (Protein SOMNUS) (SOM)	5.98595	3.09344	1.34168	-1.55083
AT1G03840	MGP__C2H2 and C2HC zinc fingers superfamily protein	-	Zinc finger protein MAGPIE (Protein indeterminate-domain 3)	4.15095	3.5339	0.798952	0.181902
AT1G05230	HDG2__homeodomain GLABROUS 2	PF00046;PF01852;	Homeobox-leucine zipper protein HDG2 (HD-ZIP protein HDG2) (Homeodomain GLABRA 2-like protein 2) (Homeodomain transcription factor HDG2) (Protein HOMEODOMAIN GLABROUS 2)	-3.83453	-3.98731	1.0306	0.877821
AT1G05690	BT3__BTB and TAZ domain protein 3	PF00651;PF02135;	BTB/POZ and TAZ domain-containing protein 3 (BTB and TAZ domain protein 3)	2.80408	5.39417	-1.67055	0.919538
AT1G05830	ATX2_SDG30__trithorax-like protein 2	PF05965;PF05964;PF00855;PF00856;	Histone-lysine N-methyltransferase ATX2 (EC 2.1.1.43) (Protein SET DOMAIN GROUP 30) (Trithorax-homolog protein 2) (TRX-homolog protein 2)	3.2509	-1.26415	0.007459	-4.50759
AT1G06170	basic helix-loop-helix (bHLH) DNA-binding superfamily protein	PF00010;	Transcription factor bHLH89 (Basic helix-loop-helix protein 89) (AtbHLH89) (bHLH 89) (Transcription factor EN 24) (bHLH transcription factor bHLH089)	1.47897	4.23052	-2.28777	0.463777
AT1G06280	LBD2__LOB domain-containing protein 2	PF03195;	LOB domain-containing protein 2 (ASYMMETRIC LEAVES 2-like protein 32) (AS2-like protein 32)	0.755321	0.071959	8.91781	0.279455
AT1G07520	GRAS family transcription factor	PF03514;	Scarecrow-like protein 31 (AtSCL31) (GRAS family protein 1) (AtGRAS-1)	2.09164	3.47149	-0.919962	0.459885
AT1G07640	OBP2_URP3__Dof-type zinc finger DNA-binding family protein	PF02701;	Dof zinc finger protein DOF1.1 (AtDOF1.1) (OBF-binding protein 2)	2.11866	3.24193	0.665225	1.78849
AT1G08320	TGA9_bZIP21__bZIP transcription factor family protein	PF00170;PF14144;	Transcription factor TGA9 (Protein TGACG (TGA) motif-binding protein 9) (bZIP transcription factor 21) (AtbZIP21)	3.74038	2.72794	0.778018	-0.234421
AT1G08620	PKDM7D__Transcription factor jumonji (jmj) family protein / zinc finger (C5HC2 type) family protein	PF05965;PF05964;PF02373;PF02375;PF02928;	Putative lysine-specific demethylase JMJ16 (EC 1.14.11.-) (Jumonji domain-containing protein 16) (Lysine-specific histone demethylase JMJ16) (Protein JUMONJI 16)	8.16747	1.55139	-1.66905	-8.28513
AT1G09540	ATMYB61_MYB61__myb domain protein 61	PF00249;	Transcription factor MYB61 (Myb-related protein 61) (AtMYB61)	-6.91952	-2.8813	1.03794	5.07616
AT1G09770	ATCDC5_ATMYBCDC5_CDC5__cell division cycle 5	PF11831;	Cell division cycle 5-like protein (Cdc5-like protein) (Atypical R2R3-MYB transcription factor CDC5) (MOS4-associated complex protein 1) (MAC protein 1) (Protein MYB DOMAIN CELL DIVISION CYCLE 5) (AtMYBCD5)	6.80226	1.60325	-2.10661	-7.30562
AT1G10610	basic helix-loop-helix (bHLH) DNA-binding superfamily protein	PF14215;PF00010;	Transcription factor bHLH90 (Basic helix-loop-helix protein 90) (AtbHLH90) (bHLH 90) (Transcription factor EN 50) (bHLH transcription factor bHLH090)	2.14276	3.52815	-1.7803	-0.394911
AT1G12260	ANAC007_EMB2749_NAC007_VND4__NAC 007	PF02365;	NAC domain-containing protein 7 (ANAC007) (Protein EMBRYO DEFECTIVE 2749) (Protein VASCULAR RELATED NAC-DOMAIN 4)	11.3165	9.99536	-4.62277	-5.9439
AT1G12610	DDF1__Integrase-type DNA-binding superfamily protein	PF00847;	Dehydration-responsive element-binding protein 1F (Protein DREB1F)	1.2438	0.012568	5.21174	3.98051
AT1G13290	DOT5_WIP6__C2H2-like zinc finger protein	-	Zinc finger protein WIP6 (Protein DEFECTIVELY ORGANIZED TRIBUTARIES 5) (WIP-domain protein 6) (AtWIP6)	4.831	3.49969	-1.35194	-2.68326
AT1G13300	HRS1__myb-like transcription factor family protein	PF00249;	Transcription factor HRS1 (MYB-domain transcription factor HRS1) (NIGT1 protein homolog) (AtNIGT1) (Protein HYPERSENSITIVITY TO LOW PI-ELICITED PRIMARY ROOT SHORTENING 1)	4.57946	4.49991	-0.627217	-0.70676
AT1G13600	AtbZIP58_bZIP58__basic leucine-zipper 58	PF00170;	Basic leucine-zipper 58 (F13B4.8 protein) (F21F23.3 protein) (Putative bZIP transcription factor) (Putative uncharacterized protein At1g13600)	0.868753	3.20867	-1.96429	0.375631
AT1G14350	AtMYB124_FLP_MYB124__Duplicated homeodomain-like superfamily protein	-	Transcription factor MYB124 (Myb-related protein 124) (AtMYB124) (Protein FOUR LIPS)	0.25302	0.565859	-4.79697	2.19512
AT1G15050	IAA34__indole-3-acetic acid inducible 34	PF02309;	Auxin-responsive protein IAA34 (Indoleacetic acid-induced protein 34)	3.51779	2.48757	2.13062	1.1004
AT1G15720	TRFL5__TRF-like 5	PF00249;	At1g15720 (F7H2.6 protein) (MYB transcription factor) (Putative uncharacterized protein At1g15720) (TRF-like 5)	-2.41079	2.90749	-0.149127	5.16915
AT1G16490	ATMYB58_MYB58__myb domain protein 58	PF00249;	Transcription factor MYB58 (Myb-related protein 58) (AtMYB58)	-0.016156	0.230933	-7.90674	8.01325
At1g17380	JAZ5_TIFY11A__jasmonate-zim-domain protein 5	PF09425;PF06200;	Protein TIFY 11A (Jasmonate ZIM domain-containing protein 5)	-5.47412	-0.381391	0.960626	6.05335
AT1G17590	NF-YA8__nuclear factor Y, subunit A8	PF02045;	Nuclear transcription factor Y subunit A-8 (AtNF-YA-8)	-3.01687	-1.36414	-0.956166	0.696564
AT1G18330	EPR1_RVE7__Homeodomain-like superfamily protein	PF00249;	Protein REVEILLE 7 (Early-phytochrome-responsive 1) (MYB-related transcription factor EPR1)	7.46021	3.17271	-1.1376	-5.4251
AT1G18570	AtMYB51_BW51A_BW51B_HIG1_MYB51__myb domain protein 51	PF00249;	Transcription factor MYB51 (Myb-related protein 51) (AtMYB51) (Protein HIGH INDOLIC GLUCOSINOLATE 1) (Transcription factor HIG1)	8.54554	5.43132	-0.826146	-3.94036
AT1G18710	AtMYB47_MYB47__myb domain protein 47	PF00249;	MYB transcription factor (Myb domain protein 47) (Putative MYB47 transcription factor)	-0.600794	0.258332	1.61674	-4.76771
AT1G18750	AGL65__AGAMOUS-like 65	PF00319;	Agamous-like MADS-box protein AGL65	8.71834	2.45818	-1.36584	-7.626
AT1G19850	ARF5_IAA24_MP__Transcriptional factor B3 family protein / auxin-responsive factor AUX/IAA-related	PF02309;PF06507;PF02362;	Auxin response factor 5 (Auxin-responsive protein IAA24) (Transcription factor MONOPTEROS)	-0.692336	-0.685131	-4.31426	-4.30705
AT1G20640	NLP4__Plant regulator RWP-RK family protein	PF00564;PF02042;	Protein NLP4 (AtNLP4) (NIN-like protein 4) (Nodule inception protein-like protein 4)	5.78306	8.53366	-3.67381	-0.923208
At1g20693	HMG BETA 1_HMGB2_NFD02_NFD2__high mobility group B2	PF00505;	High mobility group B protein 2 (High mobility group protein B 1) (AtHMGbeta1) (HMG beta 1) (Nucleosome/chromatin assembly factor group D 02) (Nucleosome/chromatin assembly factor group D 2)	-13.0844	-13.4337	1.65279	1.30351
At1g20696	HMGB3_NFD03_NFD3__high mobility group B3	PF00505;	High mobility group B protein 3 (High mobility group protein B 2) (AtHMGbeta2) (HMG beta 2) (Nucleosome/chromatin assembly factor group D 03) (Nucleosome/chromatin assembly factor group D 3)	-10.0887	-10.4121	2.09988	1.77653
AT1G21200	sequence-specific DNA binding transcription factors	-	F16F4.11 protein (Putative uncharacterized protein At1g21200) (Sequence-specific DNA binding transcription factor)	0.268508	3.30653	-1.48389	1.55413
AT1G21450	SCL1__SCARECROW-like 1	PF03514;	Scarecrow-like protein 1 (AtSCL1) (GRAS family protein 4) (AtGRAS-4)	3.22179	3.19145	-1.06112	-1.09146
AT1G21700	ATSWI3C_CHB4_SWI3C__SWITCH/sucrose nonfermenting 3C	PF00249;PF04433;PF16495;	SWI/SNF complex subunit SWI3C (AtSWI3C) (Transcription regulatory protein SWI3C)	-0.052671	3.06434	-3.30772	0.585629
AT1G22130	AGL104__AGAMOUS-like 104	PF00319;	Agamous-like MADS-box protein AGL104	7.59453	5.70715	-1.31878	-3.20616
AT1G22590	AGL87__AGAMOUS-like 87	PF00319;	AGAMOUS-like 87 (MADS-box protein AGL87)	0.016644	0.217459	1.28345	4.10575
AT1G22810	Integrase-type DNA-binding superfamily protein	PF00847;	Ethylene-responsive transcription factor ERF019	1.14203	-0.541522	4.08111	2.39756
AT1G24260	AGL9_SEP3__K-box region and MADS-box transcription factor family protein	PF01486;PF00319;	Developmental protein SEPALLATA 3 (Agamous-like MADS-box protein AGL9)	0.407532	-0.18483	2.12515	5.14696
AT1G25250	AtIDD16_IDD16__indeterminate(ID)-domain 16	-	Protein indeterminate-domain 16 (AtIDD16)	4.91751	9.66492	-8.80732	-4.05991
AT1G25280	AtTLP10_TLP10__tubby like protein 10	PF00646;PF01167;	Tubby-like F-box protein 10 (AtTLP10) (SKP1-interacting partner 26)	5.32393	5.80243	-0.391487	0.087012
AT1G26580		-	ELM2 domain protein	3.3892	3.44976	-1.89222	-1.83165
AT1G26590	C2H2-like zinc finger protein	-	C2H2-like zinc finger protein	1.67043	3.92187	-1.05103	1.20042
AT1G26790	Dof-type zinc finger DNA-binding family protein	PF02701;	Dof zinc finger protein DOF1.3 (AtDOF1.3)	2.26096	3.61746	-1.91221	-0.555706
AT1G27360	SPL11__squamosa promoter-like 11	PF03110;	Squamosa promoter-binding-like protein 11	6.21986	9.05348	-3.28968	-0.456071
AT1G28450	AGL58__AGAMOUS-like 58	PF00319;	AGAMOUS-like 58 (F3M18.11)	-0.334811	-0.674701	4.27068	8.79304
AT1G29600	Zinc finger C-x8-C-x5-C-x3-H type family protein	PF00642;	Zinc finger C-x8-C-x5-C-x3-H type family protein	6.33903	7.00175	-3.37497	-2.71224
AT1G29950	basic helix-loop-helix (bHLH) DNA-binding superfamily protein	-	Transcription factor bHLH144 (Basic helix-loop-helix protein 144) (AtbHLH144) (bHLH 144) (Transcription factor EN 130) (bHLH transcription factor bHLH144)	1.8276	1.99931	-3.23214	-3.06043
AT1G29960	Peptidase S24/S26A/S26B/S26C family protein	PF00717;	Peptidase S24/S26A/S26B/S26C family protein	15.8348	15.2268	0.53017	-0.077805
AT1G30500	NF-YA7__nuclear factor Y, subunit A7	PF02045;	Nuclear transcription factor Y subunit A-7 (AtNF-YA-7)	-6.43996	-6.13179	0.86756	1.17573
At1g31040	PLATZ transcription factor family protein	PF04640;	PLATZ transcription factor family protein	-0.458924	7.83269	-6.20592	2.08569
AT1G31140	AGL63_GOA__GORDITA	PF00319;	Agamous-like MADS-box protein AGL63 (Protein GORDITA)	-4.93943	10.7988	-9.68811	6.05012
AT1G31310	hydroxyproline-rich glycoprotein family protein	-	Hydroxyproline-rich glycoprotein family protein	-6.36875	0.168078	5.6934	12.2302
AT1G32150	AtbZIP68_bZIP68__basic region/leucine zipper transcription factor 68	PF00170;PF07777;	bZIP transcription factor 68 (AtbZIP68)	5.51697	5.14178	-0.034972	-0.410161
AT1G32870	ANAC013_ANAC13_NAC13__NAC domain protein 13	PF02365;	NAC domain-containing protein 13 (ANAC013) (Protein NTM1-like 1)	2.09601	5.01508	-1.10324	1.81583
AT1G33070	MADS-box family protein	PF00319;	MADS-box family protein	-13.0167	2.5061	-0.635289	14.8875
AT1G33760	Integrase-type DNA-binding superfamily protein	PF00847;	Ethylene-responsive transcription factor ERF022	3.36089	2.8192	2.41545	1.87377
AT1G34190	NAC017_RAO2_anac017__NAC domain containing protein 17	PF02365;	NAC domain-containing protein 17 (ANAC017) (Protein NTM1-like 7) (Protein REGULATORS OF AOX1A 2)	2.87139	3.70969	-0.199808	0.63849
AT1G35560	AtTCP23_TCP23__TCP family transcription factor	PF03634;	Transcription factor TCP23	4.10966	3.68652	1.48963	1.06649
AT1G36000	LBD5__LOB domain-containing protein 5	PF03195;	LOB domain-containing protein 5 (ASYMMETRIC LEAVES 2-like protein 33) (AS2-like protein 33)	5.17391	1.64554	2.23299	-1.29538
AT1G36060	Integrase-type DNA-binding superfamily protein	PF00847;	Ethylene-responsive transcription factor ERF055	4.05107	2.81299	0.163083	-1.075
AT1G43770	RING/FYVE/PHD zinc finger superfamily protein	-	RING/FYVE/PHD zinc finger superfamily protein	1.12312	3.39766	-0.722953	1.55159
AT1G43850	SEU__SEUSS transcriptional co-regulator	-	Transcriptional corepressor SEUSS (AtSEU)	2.07105	4.32101	-3.93567	-1.68571
AT1G46480	WOX4__WUSCHEL related homeobox 4	PF00046;	WUSCHEL-related homeobox 4	0.703523	0.541897	6.05336	0.481742
AT1G47760	AGL102__AGAMOUS-like 102	PF00319;	AGAMOUS-like 102 (MADS-box protein AGL102) (T2E6.17)	3.55701	1.00802	1.62019	-0.928797
AT1G47870	ATE2F2_ATE2FC_E2FC__winged-helix DNA-binding transcription factor family protein	PF16421;PF02319;	Transcription factor E2FC (E2F transcription factor-2) (AtE2F2)	3.68739	3.89706	0.356839	0.566507
AT1G48000	AtMYB112_MYB112__myb domain protein 112	PF00249;	MYB transcription factor (Myb domain protein 112) (Putative transcription factor MYB112)	4.03421	2.18974	-0.033613	-1.87808
AT1G49010	Duplicated homeodomain-like superfamily protein	PF00249;	At1g49010 (Duplicated homeodomain-like superfamily protein) (F27J15.20) (MYB transcription factor) (Putative uncharacterized protein)	-3.69808	0.170601	0.624892	4.49357
AT1G49900	C2H2 type zinc finger transcription factor family	-	C2H2 type zinc finger transcription factor family (Cys2/His2-type zinc finger protein, putative) (Zinc finger protein ATZF1, putative; 45974-42444)	3.0893	3.27515	-0.612256	-0.42641
AT1G53230	TCP3__TEOSINTE BRANCHED 1, cycloidea and PCF transcription factor 3	PF03634;	Transcription factor TCP3	7.49327	6.98415	1.19313	0.684004
AT1G54760	AGL85__AGAMOUS-like 85	PF00319;	AGAMOUS-like 85 (T22H22.17 protein)	-2.75793	16.8952	-10.2997	9.35343
AT1G55110	AtIDD7_IDD7__indeterminate(ID)-domain 7	PF12171;	Protein indeterminate-domain 7	1.69818	3.20972	-2.26709	-0.755556
AT1G56160	ATMYB72_MYB72__myb domain protein 72	PF00249;	Myb domain protein 72 (Myb-family transcription factor, putative) (T6H22.4 protein)	0.112683	-0.182109	-0.718042	13.9729
AT1G57560	AtMYB50_MYB50__myb domain protein 50	PF00249;	Myb domain protein 50	5.77456	1.07813	0.98319	-3.71324
AT1G60920	AGL55__AGAMOUS-like 55	PF00319;	AGAMOUS-like 55 (Putative uncharacterized protein T7P1.6)	-0.237768	5.66589	2.57486	-0.232353
AT1G61660	basic helix-loop-helix (bHLH) DNA-binding superfamily protein	-	Transcription factor bHLH112 (Basic helix-loop-helix protein 112) (AtbHLH112) (bHLH 112) (Transcription factor EN 64) (bHLH transcription factor bHLH112)	3.14302	3.88323	-0.543091	0.197115
AT1G62360	BUM_BUM1_SHL_STM_WAM_WAM1__KNOX/ELK homeobox transcription factor	PF03789;PF05920;PF03790;PF03791;	Homeobox protein SHOOT MERISTEMLESS	0.82594	5.47896	-1.4369	3.21612
AT1G62700	ANAC026_VND5__Arabidopsis NAC domain containing protein 26	PF02365;	NAC domain-containing protein 26 (ANAC026) (Protein VASCULAR RELATED NAC-DOMAIN 5)	-1.28851	3.06444	-2.74294	1.61001
AT1G62975	basic helix-loop-helix (bHLH) DNA-binding superfamily protein	PF00010;	Transcription factor bHLH125 (Basic helix-loop-helix protein 125) (AtbHLH125) (bHLH 125) (Transcription factor EN 2) (bHLH transcription factor bHLH125)	0.236996	-0.259966	-4.1845	-4.68146
AT1G63040		PF00847;	Ethylene-responsive transcription factor ERF026	-0.361759	-0.27668	3.62657	3.71165
AT1G63100	GRAS family transcription factor	PF03514;	Scarecrow-like protein 28 (AtSCL28) (GRAS family protein 8) (AtGRAS-8)	0.70297	0.287278	-2.011	-3.67187
AT1G65130	Ubiquitin carboxyl-terminal hydrolase-related protein	PF04781;PF04780;	Ubiquitin carboxyl-terminal hydrolase-related protein	-4.72886	0.912511	-0.196665	0.443769
AT1G65300	AGL38_PHE2__AGAMOUS-like 38	PF00319;	MADS-box transcription factor PHERES 2 (Agamous-like MADS-box protein AGL38)	0.227315	-0.619675	-0.940697	7.49499
AT1G65360	AGL23__AGAMOUS-like 23	PF00319;	Agamous-like MADS-box protein AGL23	-3.83723	-0.022947	1.42918	5.24346
AT1G66230	AtMYB20_MYB20__myb domain protein 20	PF00249;	At1g66230 (MYB transcription factor) (Myb domain protein 20) (Myb-related transcription factor, putative; 17635-18559)	7.20887	2.93958	-0.57286	-4.84215
AT1G66370	AtMYB113_MYB113__myb domain protein 113	PF00249;	Transcription factor MYB113 (Myb-related protein 113) (AtMYB113)	2.38192	-1.12619	3.88928	0.381166
AT1G66380	AtMYB114_MYB114__myb domain protein 114	PF00249;	Transcription factor MYB114 (Myb-related protein 114) (AtMYB114)	6.48732	3.33309	0.3915	-2.76273
AT1G66390	ATMYB90_MYB90_PAP2__myb domain protein 90	PF00249;	Transcription factor MYB90 (Myb-related protein 90) (AtMYB90) (Production of anthocyanin pigment 2 protein)	-0.572553	-0.891817	4.63333	4.31406
AT1G66420	DNA-binding storekeeper protein-related transcriptional regulator	PF04504;	Probable transcription factor At1g66420 (Storekeeper-like protein At1g66420)	2.62009	12.5929	-4.00232	5.97051
AT1G66550	ATWRKY67_WRKY67__WRKY DNA-binding protein 67	PF03106;	Probable WRKY transcription factor 67 (WRKY DNA-binding protein 67)	2.66121	1.97385	3.04897	2.3616
AT1G67260	TCP1__TCP family transcription factor	PF03634;	Transcription factor TCP1	1.03733	6.81003	-5.50663	0.266067
AT1G67710	ARR11__response regulator 11	PF00249;PF00072;	Two-component response regulator ARR11 (Receiver-like protein 3)	4.52411	3.66572	0.997246	0.138854
AT1G68120	ATBPC3_BPC3__basic pentacysteine 3	PF06217;	Protein BASIC PENTACYSTEINE3 (AtBPC3)	1.54766	3.56976	-0.484402	1.5377
AT1G68190	BBX27__B-box zinc finger family protein	-	Putative zinc finger protein At1g68190	1.83888	3.2776	-2.3136	-0.874878
AT1G68320	AtMYB62_BW62B_BW62C_MYB62__myb domain protein 62	PF00249;	Transcription factor MYB62 (Myb-related protein 62) (AtMYB62)	6.60072	5.65697	-1.72291	-2.66667
AT1G68480	JAG__C2H2 and C2HC zinc fingers superfamily protein	-	Zinc finger protein JAGGED	-3.87563	-2.27367	-0.119708	1.48225
AT1G68640	PAN_TGA8__bZIP transcription factor family protein	PF00170;PF14144;	Transcription factor PERIANTHIA (bZIP transcription factor 46) (AtbZIP46)	5.94718	8.72343	-3.16586	-0.38961
AT1G68800	BRC2_TCP12__TCP domain protein 12	PF03634;	Transcription factor TCP12 (Protein BRANCHED 2)	2.79197	5.84082	-3.1751	-0.126249
AT1G68880	AtbZIP_bZIP__basic leucine-zipper 8	PF00170;	Basic leucine zipper 8 (AtbZIP8) (bZIP protein 8)	2.47774	6.57356	-3.77015	0.325668
AT1G68920	basic helix-loop-helix (bHLH) DNA-binding superfamily protein	PF00010;	Transcription factor bHLH49 (Basic helix-loop-helix protein 49) (AtbHLH49) (bHLH 49) (Protein ACTIVATOR FOR CELL ELONGATION 1) (Transcription factor EN 82) (bHLH transcription factor bHLH049)	2.41311	3.76326	-1.25116	0.09899
AT1G69120	AGL7_AP1_AtAP1__K-box region and MADS-box transcription factor family protein	PF01486;PF00319;	Floral homeotic protein APETALA 1 (Agamous-like MADS-box protein AGL7)	0.916032	0.306331	4.94507	6.9683
AT1G69490	ANAC029_ATNAP_NAP__NAC-like, activated by AP3/PI	PF02365;	NAC transcription factor 29 (AtNAC029) (Protein NAC-LIKE, ACTIVATED BY AP3/PI) (AtNAP)	2.34929	4.0689	-0.952624	0.766987
AT1G69540	AGL94__AGAMOUS-like 94	PF00319;	AGAMOUS-like 94 (MADS-box protein)	7.6539	7.8922	-1.78888	-1.55058
AT1G69570	Dof-type zinc finger DNA-binding family protein	PF02701;	Cyclic dof factor 5 (Dof zinc finger protein DOF1.10) (AtDOF1.10) (H-protein promoter-binding factor 2b)	1.81483	3.68386	-1.75126	0.117776
AT1G69580	Homeodomain-like superfamily protein	PF14379;PF00249;	Myb family transcription factor PHL8 (Protein PHR1-LIKE 8)	3.1079	4.55555	-0.014882	1.43277
At1g69600	ATHB29_ZFHD1_ZHD11__zinc finger homeodomain 1	PF04770;	Zinc-finger homeodomain protein 11 (AtZHD11) (Transcription factor HB29) (AtHB-29) (Zinc finger homeodomain transcription factor 1)	-0.396206	1.65642	1.48538	3.538
AT1G69810	ATWRKY36_WRKY36__WRKY DNA-binding protein 36	PF03106;	Probable WRKY transcription factor 36 (WRKY DNA-binding protein 36)	5.8202	6.93913	-0.403048	0.715878
AT1G70000	myb-like transcription factor family protein	PF00249;	At1g70000 (F20P5.26 protein) (MYB transcription factor) (Myb-like transcription factor family protein) (Putative uncharacterized protein At1g70000)	0.61	-0.13	1.77277	-3.32727
At1g70700	JAZ9_TIFY7__TIFY domain/Divergent CCT motif family protein	PF09425;PF06200;	Protein TIFY 7 (Jasmonate ZIM domain-containing protein 9)	16.7888	0.090548	1.92739	-14.7709
AT1G71030	ATMYBL2_MYBL2__MYB-like 2	PF00249;	MYB-like 2	23.7139	17.7782	0.298426	-5.63733
AT1G71450	Integrase-type DNA-binding superfamily protein	PF00847;	Ethylene-responsive transcription factor ERF021	0.53792	13.6598	-12.1055	-0.029415
AT1G71520	Integrase-type DNA-binding superfamily protein	PF00847;	Ethylene-responsive transcription factor ERF020	3.25504	1.73086	1.44258	-0.081611
At1g72450	JAZ6_TIFY11B__jasmonate-zim-domain protein 6	PF09425;PF06200;	Protein TIFY 11B (Jasmonate ZIM domain-containing protein 6)	15.1669	0.285585	0.288684	-14.5926
AT1G72740	Homeodomain-like/winged-helix DNA-binding family protein	PF00538;PF00249;	Telomere repeat-binding factor 5 (MYB transcription factor)	7.15456	3.28406	0.638391	-3.23211
AT1G73730	ATSLIM_AtEIL3_EIL3_SLIM1__ETHYLENE-INSENSITIVE3-like 3	-	ETHYLENE INSENSITIVE 3-like 3 protein	2.18136	3.27687	-2.10573	-1.01022
AT1G74080	ATMYB122_MYB122__myb domain protein 122	PF00249;	Transcription factor MYB122 (Myb-related protein 122) (AtMYB122)	2.23379	-2.53043	0.013473	-4.75075
AT1G74430	ATMYB95_ATMYBCP66_MYB95__myb domain protein 95	PF00249;	Myb domain protein 95	6.01703	0.359822	1.43002	-4.2272
AT1G74480	AtRKD2_RKD2_URP4__RWP-RK domain-containing protein	PF02042;	Protein RKD2 (AtRKD2) (RWP-RK domain-containing protein 2)	1.10924	3.47135	-7.27922	-4.91711
AT1G74650	ATMYB31_ATY13_MYB31__myb domain protein 31	PF00249;	Myb domain protein 31	-0.755952	3.43312	-1.36413	2.82493
AT1G74840	Homeodomain-like superfamily protein	PF00249;	AT1G74840 protein (Homeodomain-like superfamily protein)	7.4429	1.79772	-0.115609	-5.76078
AT1G75250	ATRL6_RL6_RSM3__RAD-like 6	PF00249;	Protein RADIALIS-like 6 (AtRL6) (Protein RAD-like 6) (Protein RADIALIS-LIKE SANT/MYB 3) (Protein RSM3)	10.2827	10.4791	-0.645849	-0.449484
AT1G75520	SRS5__SHI-related sequence 5	-	Protein SHI RELATED SEQUENCE 5	2.6179	7.58245	-2.51027	2.45428
AT1G76350	NLP5__Plant regulator RWP-RK family protein	PF00564;PF02042;	Protein NLP5 (AtNLP5) (NIN-like protein 5) (Nodule inception protein-like protein 5)	2.33014	5.76881	-3.93484	-0.496175
At1g76590	PLATZ transcription factor family protein	PF04640;	At1g76590 (PLATZ transcription factor family protein)	2.5416	3.34139	-0.887995	-0.088208
AT1G76890	AT-GT2_GT2__Duplicated homeodomain-like superfamily protein	-	Trihelix transcription factor GT-2 (Trihelix DNA-binding protein GT-2)	1.83968	3.26477	-3.69392	-2.26883
AT1G76900	AtTLP1_TLP1__tubby like protein 1	PF00646;PF01167;	Tubby-like F-box protein 1 (AtTLP1)	4.016	4.63915	-1.28262	-0.659468
AT1G77080	AGL27_FLM_MAF1__K-box region and MADS-box transcription factor family protein	PF01486;PF00319;	Agamous-like MADS-box protein AGL27 (MADS box FLC1-like nuclear protein) (Protein FLOWERING LOCUS M) (Protein MADS AFFECTING FLOWERING 1)	13.8556	5.07618	0.703194	-8.07619
AT1G77570	AtREN1_REN1__Winged helix-turn-helix transcription repressor DNA-binding	PF00447;	Putative DNA-binding protein (Winged helix-turn-helix transcription repressor DNA-binding protein)	13.8589	11.3892	0.595698	-1.87405
AT1G77640	Integrase-type DNA-binding superfamily protein	PF00847;	Ethylene-responsive transcription factor ERF013	2.30025	3.08152	1.04224	1.8235
AT1G77920	TGA7__bZIP transcription factor family protein	PF00170;PF14144;	Transcription factor TGA7 (bZIP transcription factor 50) (AtbZIP50)	0.830479	3.62507	-1.50206	1.29254
AT1G80730	ATZFP1_ZFP1__zinc-finger protein 1	-	Zinc finger protein 1 (AtZFP1)	1.88928	4.50519	-0.875465	1.74044
AT2G01760	ARR14_RR14__response regulator 14	PF00249;PF00072;	Two-component response regulator ARR14	1.87596	3.2694	0.094969	1.48841
AT2G01940	ATIDD15_IDD15_SGR5__C2H2-like zinc finger protein	-	Protein SHOOT GRAVITROPISM 5 (Protein indeterminate-domain 15) (AtIDD15)	2.03653	4.19515	-3.13003	-0.971402
AT2G02450	ANAC034_ANAC035_AtLOV1_LOV1_NAC035__NAC domain containing protein 35	PF02365;	NAC domain-containing protein 35 (ANAC035) (Protein LONG VEGETATIVE PHASE 1) (AtLOV1)	1.51286	3.14038	-0.661825	0.965687
AT2G02820	AtMYB88_MYB88__myb domain protein 88	-	Transcription factor MYB88 (Myb-related protein 88) (AtMYB88)	4.32867	3.31085	-4.14609	-5.16391
AT2G03340	WRKY3__WRKY DNA-binding protein 3	PF03106;	Probable WRKY transcription factor 3 (WRKY DNA-binding protein 3)	3.53509	6.01673	-1.43559	1.04605
AT2G03470	ELM2 domain-containing protein	-	ELM2 domain-containing protein	9.95649	3.71162	-1.29862	-7.54348
AT2G03710	AGL3_SEP4__K-box region and MADS-box transcription factor family protein	PF01486;PF00319;	Agamous-like MADS-box protein AGL3 (Protein SEPALLATA 4)	4.81598	2.27542	-1.69468	-4.23524
AT2G13150	Basic-leucine zipper (bZIP) transcription factor family protein	PF07716;	Basic-leucine zipper (BZIP) transcription factor family protein (Putative bZIP transcription factor)	11.993	18.5556	-12.6935	-6.13086
AT2G13570	NF-YB7__nuclear factor Y, subunit B7	PF00808;	Nuclear transcription factor Y subunit B-7 (AtNF-YB-7)	1.03848	-0.219362	3.28922	2.03138
AT2G13960	Homeodomain-like superfamily protein	-	Homeodomain-like superfamily protein	7.48269	3.8361	1.08651	-2.56007
AT2G16770	bZIP23__Basic-leucine zipper (bZIP) transcription factor family protein	PF07716;	Basic leucine zipper 23 (AtbZIP23) (bZIP protein 23)	2.48931	3.44266	-0.144142	0.809205
AT2G17150	NLP1__Plant regulator RWP-RK family protein	PF00564;PF02042;	Protein NLP1 (AtNLP1) (NIN-like protein 1) (Nodule inception protein-like protein 1)	1.95197	5.52777	-3.72007	-0.144276
AT2G18060	ANAC037_VND1__vascular related NAC-domain protein 1	PF02365;	NAC domain-containing protein 37 (ANAC037) (Protein VASCULAR RELATED NAC-DOMAIN 1)	0.07685	3.6322	-2.43461	1.12073
At2g18120	SRS4__SHI-related sequence 4	-	Protein SHI RELATED SEQUENCE 4	0.654274	3.31597	0.1046	2.7663
AT2G18300	HBI1__basic helix-loop-helix (bHLH) DNA-binding superfamily protein	PF00010;	Transcription factor HBI1 (Basic helix-loop-helix protein 64) (AtbHLH64) (bHLH 64) (Protein HOMOLOG OF BEE2 INTERACTING WITH IBH1) (Transcription factor EN 79) (bHLH transcription factor bHLH064)	1.68256	4.22649	-1.34761	1.19632
AT2G18380	GATA20_HANL1__GATA transcription factor 20	PF00320;	GATA transcription factor 20	2.73604	4.01537	-0.170057	1.10927
AT2G19820	LBD9__LOB domain-containing protein 9	PF03195;	LOB domain-containing protein 9 (ASYMMETRIC LEAVES 2-like protein 35) (AS2-like protein 35)	6.11705	8.5291	-4.06123	-1.64919
AT2G20110	Tesmin/TSO1-like CXC domain-containing protein	PF03638;	Protein tesmin/TSO1-like CXC 6 (AtTCX6)	3.81559	3.10553	0.195767	-0.514293
AT2G20825	ULT2__Developmental regulator, ULTRAPETALA	-	Protein ULTRAPETALA 2	0.290871	-0.175668	-3.29955	-0.627386
At2g21400	SRS3__SHI-related sequence3	-	Protein SHI RELATED SEQUENCE 3	3.796	3.79543	-0.66463	-0.665197
AT2G21650	ATRL2_MEE3_RSM1__Homeodomain-like superfamily protein	-	Protein RADIALIS-like 2 (AtRL2) (Protein RAD-like 2) (Protein MATERNAL EFFECT EMBRYO ARREST 3) (Protein RADIALIS-LIKE SANT/MYB 1) (Protein RSM1)	14.9821	17.8265	1.53381	4.37823
AT2G21900	ATWRKY59_WRKY59__WRKY DNA-binding protein 59	PF03106;	Probable WRKY transcription factor 59 (WRKY DNA-binding protein 59)	1.39649	4.51363	-2.14638	0.970764
AT2G22540	AGL22_FAQ1_SVP__K-box region and MADS-box transcription factor family protein	PF01486;PF00319;	MADS-box protein SVP (Protein SHORT VEGETATIVE PHASE)	6.32218	0.371988	0.653347	-5.29684
AT2G22630	AGL17__AGAMOUS-like 17	PF01486;PF00319;	Agamous-like MADS-box protein AGL17	-0.413273	0.775685	-1.97168	-3.93207
AT2G22710	transposable element gene	-	-	-6.2088	6.67178	-7.62998	5.2506
AT2G22770	NAI1__basic helix-loop-helix (bHLH) DNA-binding superfamily protein	PF00010;	Transcription factor NAI1 (Basic helix-loop-helix protein 20) (AtbHLH20) (bHLH 20) (Transcription factor EN 27) (bHLH transcription factor bHLH020)	0.861914	-1.0819	3.26734	1.32353
AT2G22900	Galactosyl transferase GMA12/MNN10 family protein	PF05637;	Putative glycosyltransferase 7 (AtGT7) (EC 2.4.-.-)	1.11062	-0.221107	3.26346	1.93173
AT2G23320	AtWRKY15_WRKY15__WRKY DNA-binding protein 15	PF10533;PF03106;	Probable WRKY transcription factor 15 (WRKY DNA-binding protein 15)	-3.18681	-3.64403	1.34552	0.888305
AT2G24430	ANAC038_ANAC039_NAC038__NAC domain containing protein 38	PF02365;	NAC domain containing protein 38 (NAM (No apical meristem)-like protein)	0.480635	-2.46679	3.66719	0.719764
AT2G24650	DNA binding;DNA binding;sequence-specific DNA binding transcription factors	PF02362;	B3 domain-containing protein REM13 (Protein REPRODUCTIVE MERISTEM 13)	4.92177	1.85544	-1.88089	-4.94722
AT2G24680	transcriptional factor B3 family protein	PF02362;	B3 domain-containing protein REM12 (Protein REPRODUCTIVE MERISTEM 12)	-3.30079	1.0303	0.350359	4.68145
AT2G24690	Transcriptional factor B3 family protein	PF02362;	B3 domain-containing protein REM-like 1 (Protein REPRODUCTIVE MERISTEM-like 1)	-2.59283	1.64118	-1.03133	3.20268
AT2G24840	AGL61_DIA__AGAMOUS-like 61	PF00319;	Agamous-like MADS-box protein AGL61 (Protein DIANA)	0.348585	0.484223	-0.875303	4.62292
AT2G25000	ATWRKY60_WRKY60__WRKY DNA-binding protein 60	PF03106;	Probable WRKY transcription factor 60 (WRKY DNA-binding protein 60)	2.53206	4.02312	-0.115026	1.37603
AT2G26580	YAB5__plant-specific transcription factor YABBY family protein	PF04690;	Axial regulator YABBY 5	2.09397	4.04054	-0.876498	1.07007
AT2G26880	AGL41__AGAMOUS-like 41	-	AGAMOUS-like 41 (Putative uncharacterized protein)	-6.73219	11.5135	-7.5191	10.7265
AT2G27050	AtEIL1_EIL1__ETHYLENE-INSENSITIVE3-like 1	-	ETHYLENE INSENSITIVE 3-like 1 protein	2.09565	3.32113	-0.524879	0.700602
AT2G27070	ARR13_RR13__response regulator 13	PF00072;	Putative two-component response regulator ARR13	-18.7763	-5.94267	-1.15536	11.6783
AT2G27220	BLH5__BEL1-like homeodomain 5	PF05920;PF07526;	BEL1-like homeodomain protein 5 (BEL1-like protein 5)	3.93989	3.4479	0.525236	0.03324
AT2G27300	ANAC040_NTL8__NTM1-like 8	PF02365;	NAC domain-containing protein 40 (ANAC040) (Protein NTM1-like 8)	2.62902	4.17616	-0.899401	0.647733
At2g27930	PLATZ transcription factor family protein	PF04640;	PLATZ transcription factor family protein	-0.08784	5.04891	-10.2192	-0.424605
AT2G28200	C2H2-type zinc finger family protein	-	Zinc finger protein ZAT5	2.41384	3.28832	-0.651881	0.222603
AT2G28340	GATA13__GATA transcription factor 13	PF00320;	Putative GATA transcription factor 13	8.22897	10.3247	-2.41348	-0.317793
AT2G28700	AGL46__AGAMOUS-like 46	PF00319;	AGAMOUS-like 46	-7.4391	4.72359	-0.344541	0.228183
AT2G30250	ATWRKY25_WRKY25__WRKY DNA-binding protein 25	PF03106;	Probable WRKY transcription factor 25 (WRKY DNA-binding protein 25)	4.76516	6.12282	-1.1952	0.162453
AT2G30340	LBD13__LOB domain-containing protein 13	PF03195;	LOB domain-containing protein 13 (ASYMMETRIC LEAVES 2-like protein 10) (AS2-like protein 10)	3.94616	10.5706	-3.09192	3.53251
AT2G30590	WRKY21__WRKY DNA-binding protein 21	PF10533;PF03106;	Probable WRKY transcription factor 21 (WRKY DNA-binding protein 21)	2.34785	3.09309	-0.026773	0.718466
AT2G31180	ATMYB14_MYB14_MYB14AT__myb domain protein 14	PF00249;	Transcription factor MYB14 (Myb-related protein 14) (AtMYB14) (MYB14At)	-3.0492	0.832821	1.38742	5.26944
AT2G31220	basic helix-loop-helix (bHLH) DNA-binding superfamily protein	PF00010;	Transcription factor bHLH10 (Basic helix-loop-helix protein 10) (AtbHLH10) (bHLH 10) (Transcription factor EN 23) (bHLH transcription factor bHLH010)	3.58329	1.74116	2.07993	0.237804
AT2G31650	ATX1_SDG27__homologue of trithorax	PF05965;PF05964;PF09465;PF00855;PF00856;	Histone-lysine N-methyltransferase ATX1 (EC 2.1.1.43) (Protein SET DOMAIN GROUP 27) (Trithorax-homolog protein 1) (TRX-homolog protein 1)	-3.10879	0.711992	-0.55443	3.26635
AT2G32460	ATM1_ATMYB101_MYB101__myb domain protein 101	PF00249;	Transcription factor MYB101 (Myb-related protein 101) (AtM1) (AtMYB101) (Protein ABNORMAL SHOOT 7)	0.935482	0.727573	-1.56967	3.64166
AT2G33610	ATSWI3B_CHB2_SWI3B__switch subunit 3	PF00249;PF04433;PF16495;	SWI/SNF complex subunit SWI3B (AtSWI3B) (Transcription regulatory protein SWI3B)	-0.671871	-0.08972	1.10439	-4.53628
AT2G33710	Integrase-type DNA-binding superfamily protein	PF00847;	Ethylene-responsive transcription factor ERF112	2.99545	3.28877	-0.150093	0.143228
AT2G33810	SPL3__squamosa promoter binding protein-like 3	PF03110;	Squamosa promoter-binding-like protein 3	-1.1613	3.0665	-3.32997	0.897835
AT2G34440	AGL29__AGAMOUS-like 29	PF00319;	Agamous-like MADS-box protein AGL29	3.25264	1.05338	0.645634	-1.55362
At2g34600	JAZ7_TIFY5B__jasmonate-zim-domain protein 7	PF06200;	Protein TIFY 5B (Jasmonate ZIM domain-containing protein 7)	9.61493	-1.27473	2.39303	-8.49663
AT2G35310	Transcriptional factor B3 family protein	PF02362;	B3 domain-containing protein At2g35310	-0.799832	3.89811	0.055996	4.75394
AT2G35640	Homeodomain-like superfamily protein	-	Homeodomain-like superfamily protein (Putative uncharacterized protein At2g35640)	2.70319	3.24392	-1.16251	-0.621788
AT2G35940	BLH1_EDA29__BEL1-like homeodomain 1	PF05920;PF07526;	BEL1-like homeodomain protein 1 (BEL1-like protein 1) (Protein EMBRYO SAC DEVELOPMENT ARREST 29)	1.41162	3.12343	-1.95165	-0.239846
AT2G36010	ATE2FA_E2F3__E2F transcription factor 3	PF16421;PF02319;	Transcription factor E2FA (E2F transcription factor-3) (AtE2F3)	5.79673	4.41533	-0.201062	-1.58246
AT2G36340	DNA-binding storekeeper protein-related transcriptional regulator	PF04504;	GLABROUS1 enhancer-binding protein-like 3 (Protein GPL3) (Storekeeper-like protein At2g36340)	1.55282	3.93405	-1.38818	0.993053
AT2G36480	ENTH/VHS family protein	PF04818;	Pre-mRNA cleavage complex 2 Pcf11-like protein	3.40398	5.35733	-4.18776	-2.23441
AT2G36890	ATMYB38_BIT1_MYB38_RAX2__Duplicated homeodomain-like superfamily protein	PF00249;	Transcription factor RAX2 (Myb-related protein 38) (AtMYB38) (Protein REGULATOR OF AXILLARY MERISTEMS 2)	-3.24744	1.20324	0.035246	4.48592
AT2G36960	TKI1__TSL-kinase interacting protein 1	PF00249;	TSL-kinase interacting protein 1 (Myb-related protein TKI1)	-0.41017	0.727573	-0.30031	3.66008
AT2G38090	Duplicated homeodomain-like superfamily protein	PF00249;	Duplicated homeodomain-like superfamily protein (MYB transcription factor) (Putative MYB family transcription factor)	5.64336	3.23394	-0.704422	-3.11384
AT2G38250	Homeodomain-like superfamily protein	-	Trihelix transcription factor GT-3b (Transcription factor GT-1-like) (Trihelix DNA-binding protein GT-3b)	0.17468	3.997	-2.085	1.73732
AT2G38300	myb-like HTH transcriptional regulator family protein	PF00249;	Myb-like HTH transcriptional regulator family protein (Putative uncharacterized protein At2g38300)	-4.1418	-1.54848	-1.84641	0.746909
AT2G38950	Transcription factor jumonji (jmj) family protein / zinc finger (C5HC2 type) family protein	PF02373;PF02375;PF02928;	Probable inactive lysine-specific demethylase JMJ19 (Jumonji domain-containing protein 19) (Protein JUMONJI 19)	9.10797	2.82094	-2.35959	-8.64663
AT2G39880	AtMYB25_MYB25__myb domain protein 25	PF00249;	Transcription factor MYB25 (Myb-related protein 25) (AtMYB25)	4.64135	2.38832	0.526244	-1.72678
At2g39900	WLIM2a__GATA type zinc finger transcription factor family protein	PF00412;	LIM domain-containing protein WLIM2a (Widely-expressed LIM protein 2) (AtWLIM2)	3.23928	0.394587	1.45849	-1.38621
AT2G40260	Homeodomain-like superfamily protein	PF00249;	Homeodomain-like superfamily protein (Putative uncharacterized protein At2g40260)	4.65263	4.35487	1.32828	1.03053
AT2G40340	AtERF48_DREB2C__Integrase-type DNA-binding superfamily protein	PF00847;	Dehydration-responsive element-binding protein 2C (Protein DREB2C)	1.64542	3.22322	-0.139672	1.43813
AT2G40970	MYBC1__Homeodomain-like superfamily protein	PF00249;	Transcription factor MYBC1	-5.58809	-5.84508	0.843491	0.586496
AT2G41240	BHLH100__basic helix-loop-helix protein 100	PF00010;	Transcription factor bHLH100 (Basic helix-loop-helix protein 100) (AtbHLH100) (bHLH 100) (Transcription factor EN 7) (bHLH transcription factor bHLH100)	-3.04607	-0.41017	1.34604	3.98194
AT2G41690	AT-HSFB3_HSFB3__heat shock transcription factor B3	PF00447;	Heat stress transcription factor B-3 (AtHsfB3) (AtHsf-05)	0.407119	7.75942	-4.12812	0.772396
AT2G42680	ATMBF1A_MBF1A__multiprotein bridging factor 1A	PF01381;PF08523;	Multiprotein-bridging factor 1a	11.0368	2.01053	-0.236079	-9.26233
AT2G42830	AGL5_SHP2__K-box region and MADS-box transcription factor family protein	PF01486;PF00319;	Agamous-like MADS-box protein AGL5 (Protein SHATTERPROOF 2)	-0.080048	0.210607	0.937804	7.67394
AT2G43010	AtPIF4_PIF4_SRL2__phytochrome interacting factor 4	PF00010;	Transcription factor PIF4 (Basic helix-loop-helix protein 9) (AtbHLH9) (bHLH 9) (Phytochrome-interacting factor 4) (Short under red-light 2) (Transcription factor EN 102) (bHLH transcription factor bHLH009)	11.4511	0.365186	0.425237	-10.6607
AT2G43500	NLP8__Plant regulator RWP-RK family protein	PF00564;PF02042;	Protein NLP8 (AtNLP8) (NIN-like protein 8) (Nodule inception protein-like protein 8)	-0.323863	3.88586	-3.78402	0.425705
AT2G44745	AtWRKY12_WRKY12__WRKY family transcription factor	PF03106;	Probable WRKY transcription factor 12 (WRKY DNA-binding protein 12)	2.31831	3.37287	-1.01933	0.035233
AT2G44840	ATERF13_EREBP_ERF13__ethylene-responsive element binding factor 13	PF00847;	Ethylene-responsive transcription factor 13 (AtERF13) (Ethylene-responsive element-binding factor 13) (EREBP-13)	0.671889	-0.749875	3.54823	2.12647
AT2G44940	Integrase-type DNA-binding superfamily protein	PF00847;	Ethylene-responsive transcription factor ERF034	0.752502	-0.851727	3.21164	1.60741
AT2G45410	LBD19__LOB domain-containing protein 19	PF03195;	LOB domain-containing protein 19 (ASYMMETRIC LEAVES 2-like protein 23) (AS2-like protein 23)	-0.047494	0.3943	4.52934	0.34982
At2g45800	PLIM2a__GATA type zinc finger transcription factor family protein	PF00412;	LIM domain-containing protein PLIM2a (Pollen-expressed LIM protein 2) (AtPLIM2)	0.980831	0.315427	-1.0091	8.09547
AT2G46680	ATHB-7_ATHB7_HB-7__homeobox 7	PF02183;PF00046;	Homeobox-leucine zipper protein ATHB-7 (HD-ZIP protein ATHB-7) (Homeodomain transcription factor ATHB-7)	2.21227	4.38718	-0.499338	1.67557
AT2G46770	ANAC043_NST1__NAC (No Apical Meristem) domain transcriptional regulator superfamily protein	PF02365;	NAC domain-containing protein 43 (ANAC043) (Protein EMBRYO DEFECTIVE 2301) (Protein NAC SECONDARY WALL THICKENING PROMOTING FACTOR 1)	3.05468	0.067077	3.31179	0.324183
AT2G46970	PIL1__phytochrome interacting factor 3-like 1	PF00010;	Transcription factor PIL1 (Basic helix-loop-helix protein 124) (AtbHLH124) (bHLH 124) (Protein PHYTOCHROME INTERACTING FACTOR 3-LIKE 1) (Transcription factor EN 110) (bHLH transcription factor bHLH124)	1.51434	3.87301	-1.59989	0.758779
AT2G46990	IAA20__indole-3-acetic acid inducible 20	PF02309;	Auxin-responsive protein IAA20 (Indoleacetic acid-induced protein 20)	-0.69652	0.845466	1.99651	3.53849
AT2G47210	myb-like transcription factor family protein	PF05499;PF16282;	SWR1-complex protein 4	14.4029	7.82917	-0.191897	-6.76567
AT2G47460	ATMYB12_MYB12_PFG1__myb domain protein 12	PF00249;	Transcription factor MYB12 (Myb-related protein 12) (AtMYB12) (Protein PRODUCTION OF FLAVONOL GLYCOSIDES 1)	1.35547	4.36064	1.32322	4.32839
AT2G47520	AtERF71_ERF71_HRE2__Integrase-type DNA-binding superfamily protein	PF00847;	Ethylene-responsive transcription factor ERF071	3.38533	1.64873	-0.478087	-2.21469
AT2G47620	ATSWI3A_CHB1_SWI3A__SWITCH/sucrose nonfermenting 3A	PF00249;PF04433;PF16495;	SWI/SNF complex subunit SWI3A (AtSWI3A) (Transcription regulatory protein SWI3A)	0.639075	0.54905	-1.52885	-8.11165
AT3G01140	AtMYB106_MYB106_NOK__myb domain protein 106	PF00249;	Transcription factor MYB106 (Myb-related protein 106) (AtMYB106) (Transcription factor NOEK)	0.81	0.27	-0.468242	9.53362
AT3G01220	ATHB20_HB20__homeobox protein 20	PF02183;PF00046;	Homeobox-leucine zipper protein ATHB-20 (HD-ZIP protein ATHB-20) (Homeodomain transcription factor ATHB-20)	-3.93167	2.90907	-0.349276	6.49146
AT3G01460	ATMBD9_MBD9__methyl-CPG-binding domain 9	PF05965;PF05964;PF01429;PF00628;PF15612;PF15613;	Methyl-CpG-binding domain-containing protein 9 (AtMBD9) (MBD09) (EC 2.3.1.48) (Histone acetyl transferase MBD9) (Methyl-CpG-binding protein MBD9)	0.484391	3.82213	-5.73185	-2.39411
AT3G01600	NAC044_anac044__NAC domain containing protein 44	PF02365;	NAC domain containing protein 44	5.74469	7.77634	-0.22994	1.80171
AT3G02310	AGL4_SEP2__K-box region and MADS-box transcription factor family protein	PF01486;PF00319;	Developmental protein SEPALLATA 2 (Agamous-like MADS-box protein AGL4)	-3.71104	1.9445	0.804859	6.4604
AT3G02940	AtMYB107_MYB107__myb domain protein 107	PF00249;	Myb domain protein 107	-6.16353	0.564319	-0.452802	5.48997
AT3G03200	NAC045_anac045__NAC domain containing protein 45	PF02365;	NAC domain-containing protein 45	4.42132	0.040573	5.36198	0.981231
AT3G04030	MYR2__Homeodomain-like superfamily protein	PF14379;PF00249;	Myb-related protein 2 (Myb family transcription factor PHL9) (Protein NITROGEN STARVATION RESPONSE 1) (AtNSR1) (Protein PHR1-LIKE 9)	-4.6259	-2.37682	-0.347631	1.90144
AT3G04070	ANAC047_NAC047_SHG__NAC domain containing protein 47	PF02365;	NAC transcription factor 47 (NAC domain-containing protein 47) (ANAC047) (Protein SPEEDY HYPONASTIC GROWTH)	2.39742	4.19204	-1.76056	0.034064
AT3G05380	ALY2_ATALY2__DIRP ;Myb-like DNA-binding domain	PF06584;	Protein ALWAYS EARLY 2 (AtALY2)	0.64489	1.18195	-2.4398	6.5613
AT3G06120	MUTE__basic helix-loop-helix (bHLH) DNA-binding superfamily protein	PF00010;	Transcription factor MUTE (Basic helix-loop-helix protein 45) (AtbHLH45) (bHLH 45) (Transcription factor EN 20) (bHLH transcription factor bHLH045)	1.48308	1.65077	3.63785	3.80553
AT3G06490	AtMYB108_BOS1_MYB108__myb domain protein 108	PF00249;	Transcription factor MYB108 (Myb-related protein 108) (AtMYB108) (Protein BOTRYTIS-SUSCEPTIBLE 1)	-1.72339	2.71113	-0.097745	4.33678
AT3G06740	GATA15__GATA transcription factor 15	PF00320;	GATA transcription factor 15	3.40164	5.64097	0.438553	2.67788
AT3G07260	SMAD/FHA domain-containing protein	PF00498;	FHA domain-containing protein FHA1 (Protein FORKHEAD-ASSOCIATED DOMAIN 1) (AtFHA1)	-2.56541	1.46693	1.52468	5.55702
AT3G07340	CIB3__basic helix-loop-helix (bHLH) DNA-binding superfamily protein	PF00010;	Transcription factor bHLH62 (Basic helix-loop-helix protein 62) (AtbHLH62) (bHLH 62) (Transcription factor EN 85) (bHLH transcription factor bHLH062)	2.90969	3.44928	0.579416	1.11901
AT3G08500	AtMYB83_MYB83__myb domain protein 83	PF00249;	At3g08500 (MYB-family transcription factor, putative) (Myb domain protein 83) (Myb family transcription factor) (Putative transcription factor MYB83) (Putative uncharacterized protein At3g08500)	3.34419	0.299889	0.859897	-3.13428
AT3G09290	TAC1__telomerase activator1	-	Transcriptional regulator TAC1 (Protein TELOMERASE ACTIVATOR1)	0.936636	0.854637	-4.33928	-5.02687
AT3G09370	AtMYB3R3_MYB3R-3__myb domain protein 3r-3	PF00249;	Transcription factor MYB3R-3 (Myb-related protein 3R-3)	3.27494	4.98183	-1.29674	0.41015
AT3G09600	LCL5_RVE8__Homeodomain-like superfamily protein	PF00249;	Protein REVEILLE 8 (MYB-like transcription factor) (Protein LHY-CCA1-like 5)	6.24761	1.79073	-0.487526	-4.94441
AT3G10470	C2H2-type zinc finger family protein	-	C2H2-type zinc finger family protein (F18K10.4 protein) (Putative uncharacterized protein At3g10470) (Putative uncharacterized protein F13M14.25)	3.32269	1.25017	-0.935283	-3.00781
AT3G10490	ANAC051_ANAC052_NAC052__NAC domain containing protein 52	PF02365;	NAC domain containing protein 52	4.06388	3.63366	-2.00149	-2.43171
AT3G10500	AIF_ANAC053_NAC053_NTL4__NAC domain containing protein 53	PF02365;	NAC domain-containing protein 53 (ANAC053) (Protein ANTHER INDEHISCENCE FACTOR) (Protein NTM1-like 4)	1.4569	3.48809	-1.7567	0.274478
AT3G10590	Duplicated homeodomain-like superfamily protein	PF00249;	Duplicated homeodomain-like superfamily protein (I-box binding factor, putative) (MYB transcription factor) (Myb family transcription factor) (Putative uncharacterized protein F13M14.12)	-4.48394	2.39122	0.946254	7.82142
AT3G10595	Duplicated homeodomain-like superfamily protein	-	At3g10595 (Duplicated homeodomain-like superfamily protein) (I-box binding factor, putative)	5.40376	8.92842	1.47098	4.99564
AT3G11280	Duplicated homeodomain-like superfamily protein	PF00249;	Duplicated homeodomain-like superfamily protein (MYB transcription factor) (MYB-family transcription factor, putative; alternative splicing isoform 2 of 2;71559-70643 (Myb-family transcription factor, putative; alternative splicing isoform 1 of 2;71559-70643)) (Putative MYB-family transcription factor)	7.00362	1.90622	-0.107072	-5.20447
AT3G11440	ATMYB65_MYB65__myb domain protein 65	PF00249;	Transcription factor MYB65 (Myb-related protein 65) (AtMYB65)	8.50798	1.22226	-0.690026	-7.97575
AT3G11450	DnaJ domain ;Myb-like DNA-binding domain	PF00226;PF00249;	DnaJ and Myb-like DNA-binding domain-containing protein	0.178206	0.898203	-3.1288	-7.50839
AT3G12730	Homeodomain-like superfamily protein	PF14379;PF00249;	Myb family transcription factor PHL12 (Protein PHR1-LIKE 12)	-10.4537	-9.99724	0.766332	1.22283
AT3G12820	AtMYB10_MYB10__myb domain protein 10	PF00249;	Myb domain protein 10	0.647888	0.941118	0.500552	5.78908
AT3G13810	AtIDD11_IDD11__indeterminate(ID)-domain 11	-	Protein indeterminate-domain 11	2.42164	3.36558	-2.08078	-1.13684
AT3G13840	GRAS family transcription factor	PF03514;	Scarecrow-like protein 29 (AtSCL29) (GRAS family protein 16) (AtGRAS-16)	0.154941	-2.34206	4.07625	1.57925
AT3G13960	AtGRF5_GRF5__growth-regulating factor 5	PF08880;PF08879;	Growth-regulating factor 5 (AtGRF5) (Transcription activator GRF5)	-2.27306	-0.074727	2.16832	4.36666
AT3G14980	IDM1_ROS4__Acyl-CoA N-acyltransferase with RING/FYVE/PHD-type zinc finger protein	PF16135;PF00628;	Increased DNA methylation 1 (Histone H3 acetyltransferase IDM1) (EC 2.3.1.-) (Protein ROS4) (Repressor of silencing 4)	-0.167567	3.05435	-3.36246	-0.14054
AT3G15500	ANAC055_ATNAC3_NAC055_NAC3__NAC domain containing protein 3	PF02365;	NAC domain-containing protein 55 (ANAC055) (NAC domain-containing protein 3) (AtNAC3)	4.27557	3.37884	0.956469	0.059739
AT3G16160	Tesmin/TSO1-like CXC domain-containing protein	PF03638;	Protein tesmin/TSO1-like CXC 8 (AtTCX8)	1.06689	-0.194106	-3.13494	-4.39593
AT3G16940	calmodulin binding;transcription regulators	PF12796;PF03859;PF00612;PF01833;	Calmodulin-binding transcription activator 6 (Ethylene-induced calmodulin-binding protein 5) (EICBP5) (Ethylene-induced calmodulin-binding protein e) (EICBP.e) (Signal-responsive protein 3)	-3.44204	-1.12649	-1.84816	0.467383
AT3G17010	REM22__AP2/B3-like transcriptional factor family protein	PF02362;	B3 domain-containing protein At3g17010	3.73253	0.117403	0.178187	-0.445703
AT3G17600	IAA31__indole-3-acetic acid inducible 31	PF02309;	Auxin-responsive protein IAA31 (Indoleacetic acid-induced protein 31)	2.69328	4.18533	-0.820345	0.671703
AT3G17609	HYH__HY5-homolog	PF00170;	Transcription factor HY5-like (HY5 homolog) (bZIP transcription factor 64) (AtbZIP64)	-3.46799	-1.57649	-0.483283	1.40822
At3g17860	JAI3_JAZ3_TIFY6B__jasmonate-zim-domain protein 3	PF09425;PF06200;	Protein TIFY 6B (Jasmonate ZIM domain-containing protein 3) (Protein JASMONATE INSENSITIVE 3)	7.60832	-0.6776	1.17639	-7.10953
AT3G18010	WOX1__WUSCHEL related homeobox 1	PF00046;	WUSCHEL-related homeobox 1 (PFS2-like protein)	3.32062	3.53486	1.44912	1.66336
AT3G18100	AtMYB4R1_MYB4R1__myb domain protein 4r1	PF00249;	Myb domain protein 4r1	0.011974	4.05531	-4.9803	-0.936965
AT3G18550	ATTCP18_AtBRC1_BRC1_TCP18__TCP family transcription factor	PF03634;	Transcription factor TCP18 (Protein BRANCHED 1) (Protein TEOSINTE BRANCHED 1-LIKE 1)	7.00114	9.81346	-3.61817	-0.80585
AT3G19290	ABF4_AREB2__ABRE binding factor 4	PF00170;	ABSCISIC ACID-INSENSITIVE 5-like protein 7 (ABA-responsive element-binding protein 2) (Abscisic acid responsive elements-binding factor 4) (ABRE-binding factor 4) (bZIP transcription factor 38) (AtbZIP38)	-3.9665	-1.50437	-1.45203	1.0101
AT3G19510	HAT3.1__Homeodomain-like protein with RING/FYVE/PHD-type zinc finger domain	PF00046;PF00628;	Homeobox protein HAT3.1	-0.372647	2.22055	-3.58485	-0.991647
AT3G20640	basic helix-loop-helix (bHLH) DNA-binding superfamily protein	-	Transcription factor bHLH123 (Basic helix-loop-helix protein 123) (AtbHLH123) (bHLH 123) (Transcription factor EN 63) (bHLH transcription factor bHLH123)	2.02447	3.1823	0.019594	1.17742
AT3G20770	AtEIN3_EIN3__Ethylene insensitive 3 family protein	-	Protein ETHYLENE INSENSITIVE 3	2.95546	3.71802	-1.097	-0.334439
AT3G20810	JMJ30_JMJD5__2-oxoglutarate (2OG) and Fe(II)-dependent oxygenase superfamily protein	-	Lysine-specific demethylase JMJ30 (AtJMJ30) (EC 1.14.11.-) (JmjC domain-containing protein 30) (Jumonji domain-containing protein 5) (AtJMJD5)	11.6086	4.5454	0.278222	-6.78495
AT3G21175	GATA24_TIFY2B_ZML1__ZIM-like 1	PF06203;PF00320;PF06200;	GATA transcription factor 24 (Protein TIFY 2B) (ZIM-like 1 protein)	1.98375	3.10046	-0.660221	0.456497
AT3G21330	basic helix-loop-helix (bHLH) DNA-binding superfamily protein	PF00010;	Transcription factor bHLH87 (Basic helix-loop-helix protein 87) (AtbHLH87) (bHLH 87) (Transcription factor EN 121) (bHLH transcription factor bHLH087)	1.64429	3.12809	-1.41135	0.072444
AT3G21890	BBX31__B-box type zinc finger family protein	-	B-box domain protein 31 (AtBBX31) (Microprotein 1B)	2.75284	3.91368	1.28037	2.4412
AT3G22760	SOL1__Tesmin/TSO1-like CXC domain-containing protein	PF03638;	Protein tesmin/TSO1-like CXC 3 (AtTCX3) (Protein TSO1-like 1) (Protein SOL1)	1.61858	3.68779	-0.943879	1.12533
AT3G22780	ATTSO1_TSO1__Tesmin/TSO1-like CXC domain-containing protein	PF03638;	CRC domain-containing protein TSO1	0.524796	6.82112	-3.00909	0.04678
AT3G24490	Alcohol dehydrogenase transcription factor Myb/SANT-like family protein	-	Alcohol dehydrogenase transcription factor Myb/SANT-like family protein	6.61308	8.54939	-1.31964	0.616667
AT3G24520	AT-HSFC1_HSFC1__heat shock transcription factor C1	PF00447;	Heat stress transcription factor C-1 (AtHsfC1) (AtHsf-08)	-0.199261	3.43576	-0.037902	0.342697
AT3G24870	Helicase/SANT-associated, DNA binding protein	PF07529;	Chromatin modification-related protein EAF1 B (ESA1-associated factor 1 B)	-4.13656	1.23265	-2.9712	2.398
AT3G25890	CRF11__Integrase-type DNA-binding superfamily protein	PF00847;	Ethylene-responsive transcription factor ERF119	2.69399	3.76132	-0.306229	0.761097
AT3G25990	Homeodomain-like superfamily protein	-	Trihelix transcription factor GT-4 (Trihelix DNA-binding protein GT-4)	-0.095888	3.1832	-2.01711	1.26198
AT3G27010	AT-TCP20_ATTCP20_PCF1_TCP20__TEOSINTE BRANCHED 1, cycloidea, PCF (TCP)-domain family protein 20	PF03634;	Transcription factor TCP20	1.72938	3.48785	0.350064	2.10854
AT3G27220	Galactose oxidase/kelch repeat superfamily protein	-	Kelch repeat-containing protein At3g27220	8.53482	1.45675	-0.164564	-7.24263
AT3G27700	zinc finger (CCCH-type) family protein / RNA recognition motif (RRM)-containing protein	PF00076;	Zinc finger CCCH domain-containing protein 41 (AtC3H41)	0.385021	9.68966	-9.18125	0.123394
AT3G27810	ATMYB21_ATMYB3_MYB21__myb domain protein 21	PF00249;	Transcription factor MYB21 (Myb homolog 3) (AtMyb3) (Myb-related protein 21) (AtMYB21)	-6.51326	2.78805	0.858889	10.1602
AT3G27920	ATGL1_ATMYB0_GL1_MYB0__myb domain protein 0	PF00249;	Trichome differentiation protein GL1 (Myb-related protein 0) (AtMYB0) (Protein GLABRA 1) (Protein GLABROUS 1) (R2R3-MYB transcription factor GL1)	-6.88536	2.49789	0.340377	-0.125725
AT3G28470	ATMYB35_MYB35_TDF1__Duplicated homeodomain-like superfamily protein	PF00249;	Transcription factor MYB35 (Myb-related protein 35) (AtMYB35) (Protein DEFECTIVE IN TAPETAL DEVELOPMENT AND FUNCTION 1)	0.325993	-0.140109	-0.422579	6.85972
AT3G29035	ANAC059_ATNAC3_NAC3_ORS1__NAC domain containing protein 3	PF02365;	NAC domain-containing protein 59 (ANAC059) (AtNAC3) (Protein ORE1 SISTER1)	2.24311	3.72455	-0.73427	0.747164
AT3G30530	ATBZIP42_bZIP42__basic leucine-zipper 42	PF00170;	Basic leucine-zipper 42 (Putative uncharacterized protein At3g30530)	0.193445	0.308399	-0.325973	5.89
AT3G46070	C2H2-type zinc finger family protein	-	C2H2-type zinc finger family protein (Putative uncharacterized protein At3g46070) (Zinc finger family protein) (Zinc finger-like protein)	3.48493	3.65121	-0.302216	-0.135939
AT3G46080	C2H2-type zinc finger family protein	-	Zinc finger protein ZAT8	3.44264	2.96188	1.18742	0.706661
AT3G46130	ATMYB48_ATMYB48-1_ATMYB48-2_ATMYB48-3_MYB48__myb domain protein 48	PF00249;	Transcription factor MYB48 (Myb-related protein 48) (AtMYB48)	4.02564	3.99144	-1.76878	-1.80298
AT3G47600	ATMYB94_ATMYBCP70_MYB94__myb domain protein 94	PF00249;	Myb domain protein 94	-1.54771	0.952835	0.55797	3.05852
AT3G48160	DEL1_E2FE_E2L3__DP-E2F-like 1	PF02319;	E2F transcription factor-like E2FE (DP-E2F-like protein 1) (E2F-like repressor E2L3)	5.174	3.31159	2.07965	0.21724
AT3G48430	JMJ12_REF6__relative of early flowering 6	PF02373;PF02375;	Lysine-specific demethylase REF6 (EC 1.14.11.-) (Jumonji domain-containing protein 12) (Lysine-specific histone demethylase REF6) (Protein RELATIVE OF EARLY FLOWERING 6)	0.365186	0.910187	-0.886684	4.75996
AT3G48920	AtMYB45_MYB45__myb domain protein 45	PF00249;	MYB transcription factor (Myb domain protein 45) (Myb-like protein)	1.07031	3.14666	-2.20966	-0.133316
AT3G49690	ATMYB84_MYB84_RAX3__myb domain protein 84	PF00249;	Transcription factor RAX3 (Myb-related protein 84) (AtMYB84) (Protein REGULATOR OF AXILLARY MERISTEMS 3)	9.03915	11.3159	-1.92268	0.354092
AT3G49850	ATTRB3_TBP2_TRB3__telomere repeat binding factor 3	PF00538;PF00249;	Telomere repeat-binding factor 3 (AtTRB3) (MYB transcription factor) (Telomere-binding protein 2) (AtTBP2)	15.2772	6.05617	10.302	1.08098
AT3G49950	GRAS family transcription factor	PF03514;	Scarecrow-like protein 32 (AtSCL32) (GRAS family protein 18) (AtGRAS-18)	-0.246561	-1.35384	4.1356	3.02832
AT3G50060	MYB77__myb domain protein 77	PF00249;	AT3g50060/F3A4_140 (MYB transcription factor) (Myb domain protein 77) (R2R3-MYB transcription factor)	7.75006	0.357789	2.23628	-5.15599
AT3G50330	HEC2__basic helix-loop-helix (bHLH) DNA-binding superfamily protein	PF00010;	Transcription factor HEC2 (Basic helix-loop-helix protein 37) (AtbHLH37) (bHLH 37) (Protein HECATE 2) (Transcription factor EN 117) (bHLH transcription factor bHLH037)	0.208677	1.72375	-13.0413	-1.6287
AT3G51120	DNA binding;zinc ion binding;nucleic acid binding;nucleic acid binding	PF02213;PF03126;PF02201;PF00642;	Zinc finger CCCH domain-containing protein 44 (AtC3H44)	0.050225	1.04127	-3.50384	-2.5128
AT3G51910	AT-HSFA7A_HSFA7A__heat shock transcription factor A7A	PF00447;	Heat stress transcription factor A-7a (AtHsfA7a) (AtHsf-09)	-0.821369	1.05099	4.44274	6.3151
AT3G52440	Dof-type zinc finger DNA-binding family protein	PF02701;	Dof zinc finger protein DOF3.5 (AtDOF3.5)	-1.06267	-7.54788	5.72992	-0.75529
AT3G54340	AP3_ATAP3__K-box region and MADS-box transcription factor family protein	PF01486;PF00319;	Floral homeotic protein APETALA 3	0.542437	-0.69652	-0.007394	4.95438
AT3G55730	AtMYB109_MYB109__myb domain protein 109	PF00249;	MYB transcription factor-like protein (Myb domain protein 109) (Putative transcription factor MYB109)	-13.7208	-14.5866	0.027124	-0.838631
AT3G55770	WLIM2b__GATA type zinc finger transcription factor family protein	PF00412;	LIM domain-containing protein WLIM2b (Widely-expressed LIM protein 2B)	14.3102	0.947726	0.779623	-12.5829
AT3G56970	BHLH038_ORG2_bHLH38__basic helix-loop-helix (bHLH) DNA-binding superfamily protein	PF00010;	Transcription factor ORG2 (Basic helix-loop-helix protein 38) (AtbHLH38) (bHLH 38) (OBP3-responsive gene 2) (Transcription factor EN 8) (bHLH transcription factor bHLH038)	1.02693	0.306955	3.56625	2.84628
AT3G56980	BHLH039_ORG3_bHLH39__basic helix-loop-helix (bHLH) DNA-binding superfamily protein	PF00010;	Transcription factor ORG3 (Basic helix-loop-helix protein 39) (AtbHLH39) (bHLH 39) (OBP3-responsive gene 3) (Transcription factor EN 9) (bHLH transcription factor bHLH039)	0.90427	-0.413273	5.23678	3.91923
AT3G57390	AGL18__AGAMOUS-like 18	PF01486;PF00319;	Agamous-like MADS-box protein AGL18	0.881818	0.991688	0.924131	-9.48198
AT3G57480	zinc finger (C2H2 type, AN1-like) family protein	PF01428;	Zinc finger AN1 and C2H2 domain-containing stress-associated protein 13 (AtSAP13)	1.79304	3.65999	-0.926693	0.940251
AT3G57670	NTT_WIP2__C2H2-type zinc finger family protein	-	Zinc finger protein WIP2 (Protein NO TRANSMITTING TRACT) (WIP-domain protein 2) (AtWIP2)	1.74766	3.01179	-2.27427	-1.01014
AT3G58680	ATMBF1B_MBF1B__multiprotein bridging factor 1B	PF01381;PF08523;	Multiprotein-bridging factor 1b	5.0428	2.50069	-0.173794	-2.7159
AT3G60460	DUO1__myb-like HTH transcriptional regulator family protein	PF00249;	Transcription factor DUO1 (Myb-related protein 125) (AtMYB125) (Protein DUO POLLEN 1)	0.190541	-0.771628	-4.69378	-3.3144
AT3G60580	C2H2-like zinc finger protein	-	Zinc finger protein ZAT9	1.88365	3.86884	-0.728298	1.25689
AT3G61850	DAG1__Dof-type zinc finger DNA-binding family protein	PF02701;	Dof zinc finger protein DOF3.7 (AtDOF3.7) (Dof affecting germination 1) (RolB domain B factor a) (Transcription factor BBFa) (AtBBFa)	2.55901	3.82646	-0.969927	0.297519
AT3G62090	PIF6_PIL2__phytochrome interacting factor 3-like 2	PF00010;	Transcription factor PIF6 (Basic helix-loop-helix protein 132) (AtbHLH132) (bHLH 132) (Protein PHYTOCHROME INTERACTING FACTOR 3-LIKE 2) (Protein PHYTOCHROME-INTERACTING FACTOR 6) (Transcription factor EN 111) (bHLH transcription factor bHLH132)	1.85182	4.14446	-2.17606	0.116578
AT3G62240	RING/U-box superfamily protein	-	At3g62240 (Putative zinc-finger protein) (RING/U-box superfamily protein)	1.1036	2.33596	-4.23601	-3.00364
AT3G62670	ARR20_MEE41_RR20__response regulator 20	PF00249;PF00072;	Putative two-component response regulator ARR20	0.863626	-0.00743	-1.53619	-5.08028
AT4G00210	LBD31__LOB domain-containing protein 31	PF03195;	LOB domain-containing protein 31 (ASYMMETRIC LEAVES 2-like protein 22) (AS2-like protein 22)	5.70689	3.70416	-1.86491	-3.86764
AT4G00270	DNA-binding storekeeper protein-related transcriptional regulator	PF04504;	GLABROUS1 enhancer-binding protein (Probable transcription factor At4g00270) (Protein GeBP) (Storekeeper-like protein At4g00270)	3.6027	4.28451	-0.334102	0.347703
At4g00270	DNA-binding storekeeper protein-related transcriptional regulator	PF04504;	GLABROUS1 enhancer-binding protein (Probable transcription factor At4g00270) (Protein GeBP) (Storekeeper-like protein At4g00270)	2.26892	3.3638	-0.555206	0.53967
AT4G00305	RING/U-box superfamily protein	PF13639;	RING/U-box superfamily protein	3.24407	0.947537	2.9463	0.64977
AT4G00480	ATMYC1_myc1__basic helix-loop-helix (bHLH) DNA-binding superfamily protein	PF14215;	Transcription factor MYC1 (AtMYC1) (Basic helix-loop-helix protein 12) (AtbHLH12) (bHLH 12) (Transcription factor EN 58) (bHLH transcription factor bHLH012)	2.78365	4.52505	-2.55116	-0.809753
AT4G01020	helicase domain-containing protein / IBR domain-containing protein / zinc finger protein-related	PF00270;PF04408;PF00271;PF01485;PF07717;PF13445;	ATP-dependent RNA helicase DEAH11, chloroplastic (EC 3.6.4.13)	-1.07486	1.0717	-6.50328	-4.35672
AT4G01120	ATBZIP54_GBF2__G-box binding factor 2	PF00170;PF07777;	G-box-binding factor 2 (bZIP transcription factor 54) (AtbZIP54)	2.60715	3.32469	-0.331623	0.385911
AT4G01280	Homeodomain-like superfamily protein	PF00249;	Protein REVEILLE 5	7.75565	3.70986	-1.55942	-5.60521
AT4G01350	Cysteine/Histidine-rich C1 domain family protein	PF03107;	Cysteine/Histidine-rich C1 domain family protein	3.72058	-0.675436	1.61009	-2.78592
AT4G01460	basic helix-loop-helix (bHLH) DNA-binding superfamily protein	PF00010;	Transcription factor bHLH57 (Basic helix-loop-helix protein 57) (AtbHLH57) (bHLH 57) (Transcription factor EN 12) (bHLH transcription factor bHLH057)	2.74199	4.85866	-0.964571	1.1521
At4g01520	NAC067_anac067__NAC domain containing protein 67	PF02365;	F11O4.3 (NAC domain containing protein 67) (Putative NAM-like protein)	2.65463	4.03543	-1.18809	0.19271
AT4G01680	AtMYB55_MYB55__myb domain protein 55	PF00249;	Myb domain protein 55 (T15B16.4 protein)	11.5775	3.81839	2.07855	-5.68054
AT4G01930	Cysteine/Histidine-rich C1 domain family protein	PF03107;	Cysteine/Histidine-rich C1 domain family protein (Putative CHP-rich zinc finger protein)	1.34158	4.20024	-0.562986	2.29568
At4g01980	transposable element gene	-	-	-1.9917	3.26499	-0.543994	4.71269
AT4G02590	UNE12__basic helix-loop-helix (bHLH) DNA-binding superfamily protein	PF00010;	Transcription factor UNE12 (Basic helix-loop-helix protein 59) (AtbHLH59) (bHLH 59) (Protein UNFERTILIZED EMBRYO SAC 12) (Transcription factor EN 93) (bHLH transcription factor bHLH059)	2.28281	3.06884	-1.20588	-0.419855
AT4G02670	AtIDD12_IDD12__indeterminate(ID)-domain 12	-	Protein indeterminate-domain 12	4.53812	7.28772	-5.84673	-3.09713
AT4G04890	PDF2__protodermal factor 2	PF00046;PF01852;	Homeobox-leucine zipper protein PROTODERMAL FACTOR 2 (HD-ZIP protein PDF2) (Homeodomain transcription factor PDF2)	3.34021	3.54358	-2.84264	-2.63927
AT4G05100	AtMYB74_MYB74__myb domain protein 74	PF00249;	Transcription factor MYB74 (Myb-related protein 74) (AtMYB74)	10.2593	14.486	0.84804	5.07479
AT4G08150	BP_BP1_KNAT1__KNOTTED-like from Arabidopsis thaliana	PF03789;PF05920;PF03790;PF03791;	Homeobox protein knotted-1-like 1 (Protein BREVIPEDICELLUS) (Protein KNAT1)	5.57498	10.7983	-2.59923	2.62413
AT4G09460	AtMYB6_MYB6__myb domain protein 6	PF00249;	Transcription repressor MYB6 (Myb-related protein 6) (AtMYB6)	0.210607	14.3543	0.904933	-0.195512
AT4G09820	AtTT8_BHLH42_TT8__basic helix-loop-helix (bHLH) DNA-binding superfamily protein	PF14215;PF00010;	Transcription factor TT8 (Basic helix-loop-helix protein 42) (AtbHLH42) (bHLH 42) (Protein TRANSPARENT TESTA 8) (Transcription factor EN 32) (bHLH transcription factor bHLH042)	0.565445	0.828642	-9.35362	-9.12384
AT4G11070	AtWRKY41_WRKY41__WRKY family transcription factor	PF03106;	Probable WRKY transcription factor 41 (WRKY DNA-binding protein 41)	2.96684	3.35817	0.457479	0.84881
AT4G11140	CRF1__cytokinin response factor 1	PF00847;	Ethylene-responsive transcription factor CRF1 (Protein CYTOKININ RESPONSE FACTOR 1)	0.086038	-0.957406	3.67045	2.62701
AT4G11250	AGL52__AGAMOUS-like 52	PF00319;	AGAMOUS-like 52 (MADS-box protein AGL52) (Putative uncharacterized protein AT4g11250)	0.509904	4.81333	-3.4386	-0.139533
AT4G11400	ARID/BRIGHT DNA-binding domain;ELM2 domain protein	PF01388;	AT-rich interactive domain-containing protein 2 (ARID domain-containing protein 2) (ARID and ELM2 domain-containing protein 2)	-8.00738	1.6218	-0.933534	8.69565
AT4G11660	AT-HSFB2B_HSF7_HSFB2B__winged-helix DNA-binding transcription factor family protein	PF00447;	Heat stress transcription factor B-2b (AtHsfB2b) (AtHsf-11) (Heat shock factor protein 7) (HSF 7) (Heat shock transcription factor 7) (HSTF 7)	5.64214	0.830805	1.63686	-3.17447
AT4G11880	AGL14_XAL2__AGAMOUS-like 14	PF01486;PF00319;	Agamous-like MADS-box protein AGL14 (Protein XAANTAL 2)	-2.62566	2.03897	-0.29607	4.36856
AT4G12020	ATWRKY19_MAPKKK11_MEKK4_WRKY19__protein kinase family protein	PF07725;PF00931;PF02671;PF00069;PF03106;	Probable WRKY transcription factor 19 (WRKY DNA-binding protein 19)	2.07969	4.18379	-1.84013	0.263969
AT4G13480	AtMYB79_MYB79__myb domain protein 79	PF00249;	Myb domain protein 79 (Myb-like protein) (Putative myb protein)	-9.63042	0.306955	0.572963	8.70135
AT4G14770	ATTCX2_TCX2__TESMIN/TSO1-like CXC 2	PF03638;	Protein tesmin/TSO1-like CXC 2 (AtTCX2) (Protein TSO1-like 2) (Protein SOL2)	2.26804	3.67021	0.766048	2.16821
AT4G14920	Acyl-CoA N-acyltransferase with RING/FYVE/PHD-type zinc finger protein	PF16135;PF00628;	Acyl-CoA N-acyltransferase with RING/FYVE/PHD-type zinc finger protein (Putative uncharacterized protein At4g14920) (Fragment)	2.15098	13.837	-10.6534	1.0326
AT4G16750	Integrase-type DNA-binding superfamily protein	PF00847;	Ethylene-responsive transcription factor ERF039	0.930439	0.117403	3.31861	2.50557
AT4G17785	MYB39__myb domain protein 39	PF00249;	Transcription factor MYB39 (Myb-related protein 39) (AtMYB39)	-7.9779	2.35422	0.010325	10.3424
AT4G17880	MYC4__Basic helix-loop-helix (bHLH) DNA-binding family protein	PF14215;PF00010;	Transcription factor MYC4 (AtMYC4) (Basic helix-loop-helix protein 4) (AtbHLH4) (bHLH 4) (Transcription factor EN 37) (bHLH transcription factor bHLH004)	1.83099	4.26518	-2.36818	0.06601
AT4G18880	AT-HSFA4A_HSF A4A__heat shock transcription factor A4A	PF00447;	Heat stress transcription factor A-4a (AtHsfA4a) (AtHsf-15) (Heat shock factor protein 21) (HSF 21) (Heat shock transcription factor 21) (HSTF 21)	0.112525	0.75194	-1.13151	-12.4322
AT4G21030	ATDOF4.2_ATDOF4;2__Dof-type zinc finger domain-containing protein	PF02701;	Dof zinc finger protein DOF4.2 (AtDOF4.2)	-1.23017	-3.99939	4.17885	1.40964
AT4G21550	VAL3__VP1/ABI3-like 3	PF02362;	B3 domain-containing transcription factor VAL3 (Protein HIGH-LEVEL EXPRESSION OF SUGAR-INDUCIBLE-LIKE 2) (Protein VP1/ABI3-LIKE 3)	0.21331	3.30345	-4.99258	0.359876
AT4G22680	AtMYB85_MYB85__myb domain protein 85	PF00249;	MYB transcription factor (Myb domain protein 85) (Myb family transcription factor) (Myb-like protein) (Putative transcription factor)	-0.881453	2.1418	-6.42923	-3.40598
AT4G22950	AGL19_GL19__AGAMOUS-like 19	PF01486;PF00319;	Agamous-like MADS-box protein AGL19	0.861914	-1.0819	-0.382637	-9.56918
At4g23800	3xHMG-box2__HMG (high mobility group) box protein	PF00505;	High mobility group B protein 6 (Nucleosome/chromatin assembly factor group D 06) (Nucleosome/chromatin assembly factor group D 6) (WRKY transcription factor 53) (AtWRKY53) (WRKY DNA-binding protein 53)	-9.98117	-8.90677	0.856301	1.93069
AT4G24020	NLP7__NIN like protein 7	PF00564;PF02042;	Protein NLP7 (AtNLP7) (NIN-like protein 7) (Nodule inception protein-like protein 7)	4.57169	6.09141	-3.32633	-1.80662
AT4G24150	AtGRF8_GRF8__growth-regulating factor 8	PF08880;PF08879;	Growth-regulating factor 8 (AtGRF8) (Transcription activator GRF8)	2.25473	3.42804	-0.647473	0.525837
AT4G24540	AGL24__AGAMOUS-like 24	PF01486;PF00319;	MADS-box protein AGL24 (Protein AGAMOUS-LIKE 24)	12.5007	0.883884	0.858615	-10.7582
AT4G25410	basic helix-loop-helix (bHLH) DNA-binding superfamily protein	PF00010;	Transcription factor bHLH126 (Basic helix-loop-helix protein 126) (AtbHLH126) (bHLH 126) (Transcription factor EN 3) (bHLH transcription factor bHLH126)	-0.322403	2.7202	-3.19765	-0.155051
AT4G25470	ATCBF2_CBF2_DREB1C_FTQ4__C-repeat/DRE binding factor 2	PF00847;	Dehydration-responsive element-binding protein 1C (Protein DREB1C) (C-repeat/dehydration-responsive element-binding factor 2) (C-repeat-binding factor 2) (CRT/DRE-binding factor 2)	1.60863	4.21741	-0.367436	2.24135
AT4G25480	ATCBF3_CBF3_DREB1A__dehydration response element B1A	PF00847;	Dehydration-responsive element-binding protein 1A (Protein DREB1A) (C-repeat/dehydration-responsive element-binding factor 3) (C-repeat-binding factor 3) (CRT/DRE-binding factor 3) (Cold resistance-related AP2 transcription factor)	3.23724	4.60875	-0.779907	0.591599
AT4G26150	CGA1_GATA22_GNL__cytokinin-responsive gata factor 1	PF00320;	Putative GATA transcription factor 22	2.50598	3.57784	0.093999	1.16586
AT4G26640	AtWRKY20_WRKY20__WRKY family transcription factor family protein	PF03106;	Probable WRKY transcription factor 20 (WRKY DNA-binding protein 20)	5.3797	5.53208	-2.17177	-2.01939
At4g27330	NZZ_SPL__sporocyteless (SPL)	PF08744;	Protein SPOROCYTELESS (Protein NOZZLE) (Transcription factor SPL)	-1.2608	9.94874	-5.8415	5.36804
AT4G28190	ULT_ULT1__Developmental regulator, ULTRAPETALA	PF01342;	Protein ULTRAPETALA 1	0.110663	-1.71771	4.55472	0.210481
AT4G29000	Tesmin/TSO1-like CXC domain-containing protein	PF03638;	Protein tesmin/TSO1-like CXC 5 (AtTCX5)	3.19117	3.19204	-1.10424	-1.10337
AT4G29100	basic helix-loop-helix (bHLH) DNA-binding superfamily protein	-	Transcription factor bHLH68 (Basic helix-loop-helix protein 68) (AtbHLH68) (bHLH 68) (Transcription factor EN 60) (bHLH transcription factor bHLH068)	-4.15629	-3.32393	0.348496	1.18085
AT4G29930	basic helix-loop-helix (bHLH) DNA-binding superfamily protein	PF00010;	Transcription factor bHLH27 (Basic helix-loop-helix protein 27) (AtbHLH27) (bHLH 27) (Transcription factor EN 42) (bHLH transcription factor bHLH027)	-3.66764	-1.46728	-0.682218	1.51814
AT4G30180	sequence-specific DNA binding transcription factors;transcription regulators	-	Transcription factor bHLH146 (Basic helix-loop-helix protein 146) (AtbHLH146) (bHLH 146) (Transcription factor EN 141) (bHLH transcription factor bHLH146)	-3.24398	-3.03447	1.05685	1.26636
AT4G31620	Transcriptional factor B3 family protein	PF02362;	B3 domain-containing protein REM3 (Protein REPRODUCTIVE MERISTEM 3)	2.94057	6.52069	-4.27888	-0.698761
AT4G31650	Transcriptional factor B3 family protein	PF02362;	B3 domain-containing protein REM6 (Protein REPRODUCTIVE MERISTEM 6)	2.50141	4.09629	-3.11562	-1.52074
AT4G31920	ARR10_RR10__response regulator 10	PF00249;PF00072;	Two-component response regulator ARR10 (Receiver-like protein 4)	1.99231	3.57744	-1.06369	0.521442
AT4G32010	HSI2-L1_HSL1_VAL2__HSI2-like 1	PF02362;PF07496;	B3 domain-containing transcription repressor VAL2 (Protein HIGH-LEVEL EXPRESSION OF SUGAR-INDUCIBLE-LIKE 1) (Protein VP1/ABI3-LIKE 2)	0.859371	2.65503	-3.47219	-1.67653
At4g32551	LUG_RON2__LisH dimerisation motif;WD40/YVTN repeat-like-containing domain	PF08513;PF00400;	Transcriptional corepressor LEUNIG (Protein ROTUNDA2)	6.605	0.032015	-0.392551	-6.96554
At4g32570	TIFY8__TIFY domain protein 8	PF06200;	Protein TIFY 8	-0.156527	9.9898	0.678014	-0.552088
AT4G32880	ATHB-8_ATHB8_HB-8__homeobox gene 8	PF00046;PF08670;PF01852;	Homeobox-leucine zipper protein ATHB-8 (HD-ZIP protein ATHB-8) (Homeodomain transcription factor ATHB-8)	0.036068	0.985339	-3.05837	-2.1091
AT4G34410	RRTF1__redox responsive transcription factor 1	PF00847;	Ethylene-responsive transcription factor ERF109	5.03391	1.81967	0.45048	-2.76376
AT4G34610	BLH6__BEL1-like homeodomain 6	PF05920;PF07526;	BEL1-like homeodomain protein 6 (BEL1-like protein 6)	1.16589	5.65247	-2.43325	2.05332
AT4G35570	HMGB5_HMGD_NFD05_NFD5__high mobility group B5	PF00505;	High mobility group B protein 5 (High mobility group protein D) (AtHMGdelta) (HMG delta) (Nucleosome/chromatin assembly factor group D 05) (Nucleosome/chromatin assembly factor group D 5)	1.40307	0.360777	7.01834	1.49334
AT4G35590	RKD5__RWP-RK domain-containing protein	PF02042;	Protein RKD5 (AtRKD5) (RWP-RK domain-containing protein 5)	2.67876	1.40454	3.43342	2.1592
AT4G35900	FD_FD-1_atbzip14__Basic-leucine zipper (bZIP) transcription factor family protein	PF00170;	Protein FD (bZIP transcription factor 14) (AtbZIP14)	3.38219	6.2834	-2.85458	0.046632
AT4G36060	bHLH11__basic helix-loop-helix (bHLH) DNA-binding superfamily protein	PF00010;	Transcription factor bHLH11 (Basic helix-loop-helix protein 11) (AtbHLH11) (bHLH 11) (Transcription factor EN 137) (bHLH transcription factor bHLH011)	4.70311	10.7804	-5.55127	0.526006
AT4G36570	ATRL3_RL3__RAD-like 3	PF00249;	Protein RADIALIS-like 3 (AtRL3) (Protein RAD-like 3)	-3.62307	0.91476	3.84082	8.37864
AT4G36590	MADS-box transcription factor family protein	PF00319;	MADS-box protein (MADS-box protein AGL40) (MADS-box transcription factor family protein) (Putative MADS-box protein)	-3.45178	5.19853	-0.692336	-0.685131
AT4G36990	AT-HSFB1_ATHSF4_HSF4_HSFB1_TBF1__heat shock factor 4	PF00447;	Heat stress transcription factor B-1 (AtHsfB1) (AtHsf-16) (Heat shock factor protein 4) (HSF 4) (Heat shock transcription factor 4) (HSTF 4)	4.83249	-0.420512	3.43954	-1.81347
AT4G37780	ATMYB87_MYB87__myb domain protein 87	PF00249;	Transcription factor MYB87 (Myb-related protein 87) (AtMYB87)	-7.62517	0.48536	1.3307	8.54728
AT4G38070	basic helix-loop-helix (bHLH) DNA-binding superfamily protein	PF00010;	Transcription factor bHLH131 (Basic helix-loop-helix protein 131) (AtbHLH131) (bHLH 131) (bHLH transcription factor bHLH131)	8.46682	0.211989	-0.541522	-4.12834
AT4G38340	NLP3__Plant regulator RWP-RK family protein	PF00564;PF02042;	Protein NLP3 (AtNLP3) (NIN-like protein 3) (Nodule inception protein-like protein 3)	-1.62606	4.3066	-5.39728	0.535376
AT4G38620	ATMYB4_MYB4__myb domain protein 4	PF00249;	Transcription repressor MYB4 (Myb-related protein 4) (AtMYB4)	0.201699	8.57696	-6.65975	0.606158
AT4G38910	ATBPC5_BBR/BPC5_BPC5__basic pentacysteine 5	PF06217;	Protein BASIC PENTACYSTEINE5 (AtBPC5) (GAGA-motif binding transcriptional activator BBR/BPC5)	-0.057756	1.22899	2.14182	3.42857
AT4G38960	BBX19__B-box type zinc finger family protein	PF00643;	B-box zinc finger protein 19 (Protein DOUBLE B-BOX 1B) (Protein SALT TOLERANCE HOMOLOG 5)	2.43666	3.0315	0.381022	0.975864
AT4G39070	BBX20_BZS1__B-box zinc finger family protein	PF00643;	B-box zinc finger protein 20 (Protein BZR1 SUPPRESSOR 1) (Protein DOUBLE B-BOX 2) (Protein SALT TOLERANCE HOMOLOG 7)	4.70226	3.67233	0.830922	-0.199009
AT4G39410	ATWRKY13_WRKY13__WRKY DNA-binding protein 13	PF03106;	Probable WRKY transcription factor 13 (WRKY DNA-binding protein 13)	8.71006	12.1974	-0.431147	3.05621
AT4G39780	Integrase-type DNA-binding superfamily protein	PF00847;	Ethylene-responsive transcription factor ERF060	3.04462	2.18675	1.73016	0.872279
AT5G01200	Duplicated homeodomain-like superfamily protein	PF00249;	Duplicated homeodomain-like superfamily protein (MYB transcription factor) (Putative uncharacterized protein F7J8_180)	4.29886	0.86304	0.736768	-2.69905
AT5G02320	ATMYB3R5_MYB3R-5__myb domain protein 3r-5	PF00249;	Transcription factor MYB3R-5 (Myb-related protein 3R-5)	9.49224	10.1249	-1.53473	-0.902125
AT5G02470	DPA__Transcription factor DP	PF08781;PF02319;	Transcription factor-like protein DPA (DP-like protein A) (AtDPbA) (E2F dimerization partner protein A) (AtDP2a)	4.9408	5.31315	0.002868	0.375219
AT5G02840	LCL1__LHY/CCA1-like 1	PF00249;	Protein REVEILLE 4 (Myb transcription factor LHY/CCA1-like 1)	-2.70779	3.04877	-0.685198	5.07135
AT5G03510	C2H2-type zinc finger family protein	-	C2H2-type zinc finger family protein (Putative uncharacterized protein At5g03510) (Putative uncharacterized protein F12E4_290)	3.65128	0.832073	1.64289	-1.17631
AT5G03680	PTL__Duplicated homeodomain-like superfamily protein	-	Trihelix transcription factor PTL (Trihelix DNA-binding protein PETAL LOSS)	-0.183193	0.283516	-4.23671	-1.72091
AT5G03720	AT-HSFA3_HSFA3__heat shock transcription factor A3	PF00447;	Heat stress transcription factor A-3 (AtHsfA3) (AtHsf-17)	0.334142	0.340959	-1.92866	8.51128
AT5G03780	TRFL10__TRF-like 10	-	TRF-like 10	3.65497	3.37851	-1.40026	-1.67672
AT5G03790	ATHB51_HB51_LMI1__homeobox 51	PF00046;	Putative homeobox-leucine zipper protein ATHB-51 (HD-ZIP protein ATHB-51) (Homeodomain transcription factor ATHB-51)	2.02697	-0.024985	3.95431	1.90235
AT5G04110	GYRB3__DNA GYRASE B3	-	-	-0.410036	3.2612	-1.0456	2.62564
AT5G04240	ELF6__Zinc finger (C2H2 type) family protein / transcription factor jumonji (jmj) family protein	PF02373;PF02375;	Probable lysine-specific demethylase ELF6 (EC 1.14.11.-) (Early flowering 6) (Jumonji domain-containing protein 11) (Probable lysine-specific histone demethylase ELF6)	-7.84236	1.93994	-4.02626	5.75605
AT5G04390	C2H2-type zinc finger family protein	-	C2H2-type zinc finger family protein (Putative zinc finger transcription factor)	4.68808	2.24429	1.01383	-1.42997
AT5G04760	Duplicated homeodomain-like superfamily protein	PF00249;	Duplicated homeodomain-like superfamily protein (I-box binding factor-like protein) (Putative I-box binding factor) (Putative uncharacterized protein At5g04760)	13.3021	15.3149	-4.37394	-2.3612
AT5G05410	DREB2_DREB2A__DRE-binding protein 2A	PF00847;	Dehydration-responsive element-binding protein 2A (Protein DREB2A)	1.81809	3.50445	-0.830777	0.855576
AT5G05790	Duplicated homeodomain-like superfamily protein	PF00249;	At5g05790 (Duplicated homeodomain-like superfamily protein) (MYB transcription factor) (Similarity to I-box binding factor)	-3.86417	3.03759	-0.460982	6.44078
AT5G06100	ATMYB33_MYB33__myb domain protein 33	PF00249;	Transcription factor MYB33 (Myb-related protein 33) (AtMYB33)	6.7892	1.41478	0.082629	-5.2918
AT5G06110	DnaJ domain ;Myb-like DNA-binding domain	PF00226;PF00249;	Cell division related protein-like (DnaJ and myb-like DNA-binding domain-containing protein)	6.32965	2.85074	-0.347643	-3.82655
AT5G06420	Zinc finger (CCCH-type/C3HC4-type RING finger) family protein	PF00642;	Zinc finger CCCH domain-containing protein 51 (AtC3H51)	1.37988	4.22004	-2.41715	0.423018
AT5G06950	AHBP-1B_TGA2__bZIP transcription factor family protein	PF00170;PF14144;	Transcription factor TGA2 (HBP-1b homolog) (AHBP-1b) (bZIP transcription factor 20) (AtbZIP20)	1.84469	4.29783	-1.94494	0.508201
AT5G06960	OBF5_TGA5__OCS-element binding factor 5	PF00170;PF14144;	Transcription factor TGA5 (Ocs element-binding factor 5) (OBF5) (bZIP transcription factor 26) (AtbZIP26)	2.07251	4.37235	-1.51884	0.781002
AT5G07210	ARR21_RR21__response regulator 21	PF00072;	Putative two-component response regulator ARR21	-4.50632	-3.8047	2.47451	3.17614
AT5G07680	ANAC079_ANAC080_ATNAC4_NAC080_NAC4__NAC domain containing protein 80	PF02365;	NAC domain-containing protein 79 (ANAC79) (ANAC80) (AtNAC79) (AtNAC80)	-0.229301	2.76268	-3.65417	-0.66219
AT5G07690	ATMYB29_MYB29_PMG2__myb domain protein 29	PF00249;	Transcription factor MYB29 (Myb-related protein 29) (AtMYB29) (Protein HIGH ALIPHATIC GLUCOSINOLATE 3) (Protein PRODUCTION OF METHIONINE-DERIVED GLUCOSINOLATE 2)	5.23173	3.1318	-0.431919	-2.53185
AT5G07700	AtMYB76_MYB76__myb domain protein 76	PF00249;	Transcription factor MYB76 (Myb-related protein 76) (AtMYB76) (Protein HIGH ALIPHATIC GLUCOSINOLATE 2)	0.551581	-0.911037	-0.543612	-8.04315
AT5G08141	AtbZIP75_bZIP75__basic leucine-zipper 75	PF07716;	Basic leucine-zipper 75	0.5544	2.14276	-3.38341	-0.450367
AT5G08520	Duplicated homeodomain-like superfamily protein	PF00249;	Transcription factor SRM1 (Myb-related protein SRM1) (Protein SALT-RELATED MYB 1)	0.732552	-0.046697	-0.335615	8.53387
AT5G09330	ANAC082_NAC082_VNI1__NAC domain containing protein 82	PF02365;	NAC domain-containing protein 82 (ANAC082) (Protein VND-INTERACTING 1)	7.38021	7.76001	0.278744	0.658548
AT5G09460	sequence-specific DNA binding transcription factors;transcription regulators	-	Transcription factor bHLH143 (Basic helix-loop-helix protein 143) (AtbHLH143) (bHLH 143) (Transcription factor EN 129) (bHLH transcription factor bHLH143)	0.952459	3.34175	-1.28369	1.10561
AT5G09740	HAC11_HAG05_HAG5_HAM2__histone acetyltransferase of the MYST family 2	PF01853;PF11717;	Histone acetyltransferase of the MYST family 2 (EC 2.3.1.48) (Histone acetyltransferase of the GNAT/MYST superfamily 5) (MYST-like histone acetyltransferase 2)	1.98442	3.13106	-0.886413	0.260229
AT5G10030	OBF4_TGA4__TGACG motif-binding factor 4	PF00170;PF14144;	Transcription factor TGA4 (Ocs element-binding factor 4) (OBF4) (bZIP transcription factor 57) (AtbZIP57)	1.07369	3.98371	-0.816737	2.09329
AT5G10140	AGL25_FLC_FLF_RSB6__K-box region and MADS-box transcription factor family protein	PF01486;PF00319;	MADS-box protein FLOWERING LOCUS C (MADS-box protein FLOWERING LOCUS F)	6.33979	3.92781	0.871982	-1.54001
AT5G10280	ATMYB64_ATMYB92_MYB92__myb domain protein 92	PF00249;	MYB transcription factor (Myb domain protein 92) (Putative myb family transcription factor) (Putative transcription factor) (Putative transcription factor MYB92)	0.882673	0.642639	-1.72919	4.77408
AT5G12400	DNA binding;zinc ion binding;DNA binding	PF02791;PF00628;	PHD-finger and DNA binding domain-containing protein	-0.009006	3.37794	-4.67327	-1.28632
AT5G14280	DNA-binding storekeeper protein-related	PF04504;	GLABROUS1 enhancer-binding protein-like 2 (Protein GPL2) (Storekeeper-like protein At5g14280)	2.18185	2.41337	2.79565	3.02717
AT5G14490	NAC085_anac085__NAC domain containing protein 85	PF02365;	NAC domain containing protein 85	-0.4176	3.31081	-1.67875	2.04966
AT5G14540	Protein of unknown function (DUF1421)	PF07223;	AT5G14540 protein (Basic salivary proline-rich-like protein (DUF1421))	2.50542	4.99367	-3.69988	-1.21163
AT5G14750	ATMYB66_MYB66_WER_WER1__myb domain protein 66	PF00249;	Transcription factor WER (Myb-related protein 66) (AtMYB66) (Protein WEREWOLF)	-10.1487	1.84365	-1.98217	10.0102
AT5G15130	ATWRKY72_WRKY72__WRKY DNA-binding protein 72	PF03106;	Probable WRKY transcription factor 72 (WRKY DNA-binding protein 72)	4.53756	2.30983	1.0827	-1.14503
AT5G15310	ATMIXTA_ATMYB16_MYB16__myb domain protein 16	PF00249;	Transcription factor MYB16 (Myb-related protein 16) (AtMYB16) (Protein MIXTA homolog) (AtMIXTA)	0.867325	0.912989	1.00086	3.67846
AT5G15800	AGL2_SEP1__K-box region and MADS-box transcription factor family protein	PF01486;PF00319;	Developmental protein SEPALLATA 1 (Agamous-like MADS-box protein AGL2)	0.245769	3.79857	-0.458728	3.09408
AT5G15830	AtbZIP3_bZIP3__basic leucine-zipper 3	-	-	2.5226	5.7797	-2.46017	0.796924
AT5G15840	BBX1_CO_FG__B-box type zinc finger protein with CCT domain	PF06203;PF00643;	Zinc finger protein CONSTANS	0.012568	0.488874	-2.36653	-5.62792
AT5G16600	AtMYB43_MYB43__myb domain protein 43	PF00249;	MYB transcription factor (Myb domain protein 43) (Putative transcription factor) (Putative uncharacterized protein At5g16600) (Transcription factor)	0.605658	0.708437	1.48906	5.77552
AT5G16770	AtMYB9_MYB9__myb domain protein 9	PF00249;	Myb domain protein 9 (Putative transcription factor (MYB9))	-6.01124	0.424182	-0.875534	5.55989
AT5G16820	ATHSF3_ATHSFA1B_HSF3_HSFA1B__heat shock factor 3	PF00447;	Heat stress transcription factor A-1b (AtHsfA1b) (AtHsf-18) (Heat shock factor protein 3) (HSF 3) (Heat shock transcription factor 3) (HSTF 3)	-3.71535	3.59973	-2.73362	4.58146
AT5G17300	RVE1__Homeodomain-like superfamily protein	PF00249;	Protein REVEILLE 1	-3.67556	1.32831	-0.994912	4.00896
AT5G17800	AtMYB56_MYB56__myb domain protein 56	PF00249;	Transcription factor MYB56 (Myb-related protein 56) (AtMYB56) (Protein BRASSINOSTEROIDS AT VASCULAR AND ORGANIZING CENTER)	3.13389	3.81732	0.671889	-0.749875
AT5G18620	CHR17__chromatin remodeling factor17	PF09110;PF00271;PF09111;PF00176;	ISWI chromatin-remodeling complex ATPase CHR17 (EC 3.6.4.-) (Protein CHROMATIN REMODELING 17)	8.35165	6.40366	0.752502	-0.851727
AT5G18830	ATSPL7_SPL7__squamosa promoter binding protein-like 7	PF03110;	Squamosa promoter-binding-like protein 7	0.77138	2.42933	-3.06561	-1.40766
AT5G19790	RAP2.11__related to AP2 11	PF00847;	Ethylene-responsive transcription factor RAP2-11 (Protein RELATED TO APETALA2 11)	-0.321062	0.02766	1.52761	-3.10741
AT5G20240	PI__K-box region and MADS-box transcription factor family protein	PF01486;PF00319;	Floral homeotic protein PISTILLATA (Transcription factor PI)	5.54513	2.69153	0.444812	-2.40879
AT5G20510	AL5__alfin-like 5	PF12165;PF00628;	PHD finger protein ALFIN-LIKE 5 (Protein AL5) [Cleaved into: PHD finger protein ALFIN-LIKE 5, N-terminally processed]	2.13087	3.3184	-1.34737	-0.159841
AT5G20730	ARF7_BIP_IAA21_IAA23_IAA25_MSG1_NPH4_TIR5__Transcriptional factor B3 family protein / auxin-responsive factor AUX/IAA-related	PF02309;PF06507;PF02362;	Auxin response factor 7 (Auxin-responsive protein IAA21/IAA23/IAA25) (Protein BIPOSTO) (Protein NON-PHOTOTROPIC HYPOCOTYL 4) (Protein TRANSPORT INHIBITOR RESPONSE 5)	-0.793837	-0.06538	-3.29128	-2.56282
AT5G22260	MS1__RING/FYVE/PHD zinc finger superfamily protein	PF00628;	PHD finger protein MALE STERILITY 1	-3.26882	-0.164007	-0.201667	5.28437
AT5G22380	NAC090_anac090__NAC domain containing protein 90	PF02365;	NAC domain-containing protein 90 (ANAC090)	10.5903	-0.419291	2.53978	-8.46984
AT5G23000	ATMYB37_MYB37_RAX1__myb domain protein 37	PF00249;	Transcription factor RAX1 (Myb-related protein 37) (AtMYB37) (Protein REGULATOR OF AXILLARY MERISTEMS 1)	0.181902	-0.301989	-0.416464	8.29608
AT5G23650	Homeodomain-like transcriptional regulator	PF00249;	Homeodomain-like transcriptional regulator (Myb family transcription factor) (Similarity to I-box binding factor)	-0.793837	-0.06538	-0.515209	6.76869
AT5G24110	ATWRKY30_WRKY30__WRKY DNA-binding protein 30	PF03106;	Probable WRKY transcription factor 30 (WRKY DNA-binding protein 30)	1.54957	3.19401	-0.707274	0.937164
AT5G24330	ATXR6_SDG34__ARABIDOPSIS TRITHORAX-RELATED PROTEIN 6	PF00628;PF00856;	Histone-lysine N-methyltransferase ATXR6 (EC 2.1.1.43) (Protein SET DOMAIN GROUP 34) (Trithorax-related protein 6) (TRX-related protein 6)	-0.803971	-2.16434	3.03764	1.67726
AT5G24800	ATBZIP9_BZIP9_BZO2H2__basic leucine zipper 9	PF00170;PF12498;	Basic leucine zipper 9 (AtbZIP9) (bZIP protein 9) (Basic leucine zipper OPAQUE 2 homolog 2) (Basic leucine zipper O2 homolog 2)	2.34587	4.03289	-1.27171	0.415307
AT5G25160	ZFP3__zinc finger protein 3	-	Zinc finger protein 3	2.61691	3.92973	-0.283487	1.02933
AT5G25220	KNAT3__KNOTTED1-like homeobox gene 3	PF03789;PF05920;PF03790;PF03791;	Homeobox protein knotted-1-like 3 (Protein KNAT3)	6.92601	1.42425	0.673233	-4.82852
AT5G25790	Tesmin/TSO1-like CXC domain-containing protein	PF03638;	Protein tesmin/TSO1-like CXC 7 (AtTCX7)	2.93273	4.31642	-1.81566	-0.43197
AT5G25830	GATA12__GATA transcription factor 12	PF00320;	GATA transcription factor 12	0.790244	-0.227055	10.7104	9.69315
AT5G25890	IAA28_IAR2__indole-3-acetic acid inducible 28	PF02309;	Auxin-responsive protein IAA28 (Indoleacetic acid-induced protein 28)	2.88916	3.34496	0.004889	0.460687
AT5G26630	MADS-box transcription factor family protein	PF00319;	MADS-box protein AGL35 (MADS-box transcription factor family protein)	3.01763	2.1511	0.195643	-0.670881
AT5G26650	AGL36__AGAMOUS-like 36	PF00319;	Agamous-like MADS-box protein AGL36	-0.513482	0.130864	0.895013	7.17165
AT5G26660	ATMYB86_MYB86__myb domain protein 86	PF00249;	Transcription factor MYB86 (Myb homolog 4) (AtMyb4) (Myb-related protein 86) (AtMYB86)	0.935482	0.701796	-1.02178	9.97505
AT5G26950	AGL93__AGAMOUS-like 93	PF00319;	Agamous-like MADS-box protein AGL93	-1.68932	5.79612	-5.46238	2.02305
AT5G27050	AGL101__AGAMOUS-like 101	PF00319;	AGAMOUS-like 101 (MADS-box family protein)	3.0255	2.84467	-1.6261	-1.80693
At5g27810	MADS-box transcription factor family protein	PF00319;	At5g27810 (MADS-box transcription factor family protein)	-0.799832	0.658268	1.34856	-4.4855
At5g28640	AN3_ATGIF1_GIF_GIF1__SSXT family protein	PF05030;	GRF1-interacting factor 1 (AtGIF1) (Protein ANGUSTIFOLIA 3) (Transcription coactivator GIF1)	-0.325242	1.77034	2.09654	4.19212
AT5G32460	Transcriptional factor B3 family protein	PF02362;	B3 domain-containing protein REM-like 3 (Protein REPRODUCTIVE MERISTEM-like 3)	-3.23013	-2.79058	0.782213	1.22177
AT5G33210	SRS8__SHI-related sequence 8	-	Protein SHI RELATED SEQUENCE 8	3.26393	7.49151	-3.04818	1.17939
AT5G35210	PTM__metalloendopeptidases;zinc ion binding;DNA binding	PF02791;PF00628;PF15612;	DDT domain-containing protein PTM (DDT domain-containing protein 1) (Membrane-bound transcription factor PTM) (PHD type transcription factor with transmembrane domains)	-4.20298	-3.32831	-0.207781	0.666881
AT5G35770	SAP__Transducin/WD40 repeat-like superfamily protein	-	Transcriptional regulator STERILE APETALA	-3.08323	-0.404346	4.75638	7.43527
AT5G37260	CIR1_RVE2__Homeodomain-like superfamily protein	PF00249;	Protein REVEILLE 2 (MYB family transcription factor Circadian 1)	-1.10741	3.50779	0.664928	5.28013
AT5G38740	AGL77__AGAMOUS-like 77	PF00319;	AGAMOUS-like 77 (Putative uncharacterized protein) (Putative uncharacterized protein At5g38740)	-7.57523	0.478086	0.868753	6.95757
At5g39750	AGL81_EMB3008__AGAMOUS-like 81	PF00319;	Agamous-like MADS-box protein AGL81	-11.7567	0.739001	0.641549	11.8668
AT5G40330	ATMYB23_ATMYBRTF_MYB23__myb domain protein 23	PF00249;	Transcription factor MYB23 (Myb-related protein 23) (AtMYB23)	-0.484382	1.55165	1.37011	3.40614
AT5G40360	AtMYB115_MYB115__myb domain protein 115	-	Transcription factor MYB115 (Myb-related protein 115) (AtMYB115)	-0.552108	0.811975	-7.38295	10.1629
AT5G40430	AtMYB22_MYB22__myb domain protein 22	-	At5g40430 (Myb domain protein 22) (Putative transcription factor) (Transcription factor)	-6.06257	8.42412	-2.4661	12.0206
AT5G41020	myb family transcription factor	-	Gb|AAC33480.1 (MYB transcription factor) (Myb family transcription factor) (Putative uncharacterized protein At5g41020)	5.75815	9.68635	-2.07417	1.85403
AT5G43170	AZF3_ZF3__zinc-finger protein 3	-	Zinc finger protein AZF3 (Zinc-finger protein 3)	3.04648	1.49995	2.66989	1.12336
AT5G43540	C2H2 and C2HC zinc fingers superfamily protein	-	C2H2 and C2HC zinc fingers superfamily protein (Putative uncharacterized protein) (Putative uncharacterized protein At5g43540)	0.088963	-0.418302	4.78465	-1.95258
AT5G43700	ATAUX2-11_IAA4__AUX/IAA transcriptional regulator family protein	PF02309;	Auxin-responsive protein IAA4 (Auxin-induced protein AUX2-11) (Indoleacetic acid-induced protein 4)	2.45914	3.73332	-0.535571	0.738608
AT5G43840	AT-HSFA6A_HSFA6A__heat shock transcription factor A6A	PF00447;	Heat stress transcription factor A-6a (AtHsfA6a) (AtHsf-19)	4.89743	3.25759	0.033796	-1.60605
AT5G44080	Basic-leucine zipper (bZIP) transcription factor family protein	PF00170;	Basic leucine zipper transcription factor (Basic-leucine zipper (BZIP) transcription factor family protein) (Putative uncharacterized protein At5g44080) (Similarity to G-box binding factor)	2.10821	3.63801	-1.07519	0.454612
At5g44180	RLT2__Homeodomain-like transcriptional regulator	PF02791;PF05066;PF00046;PF15612;PF15613;	Homeobox-DDT domain protein RLT2 (Protein RINGLET 2)	0.40645	0.521676	-9.66975	-3.27699
AT5G45420	maMYB__Duplicated homeodomain-like superfamily protein	-	-	15.9816	17.346	0.231245	1.59567
AT5G46830	ATNIG1_NIG1__NACL-inducible gene 1	PF14215;PF00010;	Transcription factor bHLH28 (Basic helix-loop-helix protein 28) (AtbHLH28) (bHLH 28) (Transcription factor EN 40) (bHLH transcription factor bHLH028)	3.32958	5.0183	-0.48475	1.20398
AT5G46880	HB-7_HDG5__homeobox-7	PF00046;PF01852;	Homeobox-leucine zipper protein HDG5 (HD-ZIP protein HDG5) (Homeodomain GLABRA 2-like protein 5) (Homeodomain transcription factor HDG5) (Protein HOMEODOMAIN GLABROUS 5)	3.7119	3.54863	-2.85332	-3.01658
AT5G46910	Transcription factor jumonji (jmj) family protein / zinc finger (C5HC2 type) family protein	PF02373;PF02375;PF02928;	Transcription factor jumonji (Jmj) family protein / zinc finger (C5HC2 type) family protein	3.07315	3.72562	-2.20695	-1.55447
AT5G47140	GATA27__GATA transcription factor 27	PF13919;PF00320;	GATA transcription factor 27	1.5004	3.24473	-0.399041	1.34528
AT5G47290	myb family transcription factor	-	Myb family transcription factor (Putative uncharacterized protein)	0.570788	0.186141	-15.2405	2.26778
AT5G47390	MYBH__myb-like transcription factor family protein	PF00249;	Transcription factor KUA1 (Myb-related protein H) (AtMYBH) (AtMYBS3) (MYBS3-homolg protein) (Protein KUODA1)	6.56204	1.35411	-0.286869	-5.4948
AT5G48250	BBX8__B-box type zinc finger protein with CCT domain	PF06203;	Zinc finger protein CONSTANS-LIKE 10	3.15471	5.04956	-0.46969	1.42517
AT5G48560	CIB2__basic helix-loop-helix (bHLH) DNA-binding superfamily protein	PF00010;	Transcription factor bHLH78 (Basic helix-loop-helix protein 78) (AtbHLH78) (bHLH 78) (Transcription factor EN 86) (bHLH transcription factor bHLH078)	2.26807	3.02481	-0.771148	-0.014409
AT5G49330	ATMYB111_MYB111_PFG3__myb domain protein 111	PF00249;	Transcription factor MYB111 (Myb-related protein 111) (AtMYB111) (Protein PRODUCTION OF FLAVONOL GLYCOSIDES 3)	0.564319	-0.915645	4.1663	-0.277721
AT5G49620	AtMYB78_MYB78__myb domain protein 78	PF00249;	Transcription factor MYB78 (Myb-related protein 78) (AtMYB78)	0.840631	-0.661776	-1.55886	4.83897
AT5G50010	sequence-specific DNA binding transcription factors;transcription regulators	-	Transcription factor bHLH145 (Basic helix-loop-helix protein 145) (AtbHLH145) (bHLH 145) (Transcription factor EN 131) (bHLH transcription factor bHLH145)	1.18818	4.25124	-0.541676	2.52139
AT5G50470	NF-YC7__nuclear factor Y, subunit C7	PF00808;	Nuclear transcription factor Y subunit C-7 (AtNF-YC-7)	4.3843	3.93822	0.170082	-0.275991
AT5G51790	basic helix-loop-helix (bHLH) DNA-binding superfamily protein	PF00010;	Transcription factor bHLH120 (Basic helix-loop-helix protein 120) (AtbHLH120) (bHLH 120) (Transcription factor EN 4) (bHLH transcription factor bHLH120)	5.02446	5.1879	-0.026252	0.137183
AT5G51860	AGL72__K-box region and MADS-box transcription factor family protein	PF01486;PF00319;	MADS-box protein AGL72 (Protein AGAMOUS-LIKE 72)	-4.72886	2.26896	-3.19412	-0.24011
AT5G51870	AGL71__AGAMOUS-like 71	PF01486;PF00319;	MADS-box protein AGL71 (Protein AGAMOUS-LIKE 71)	0.702366	0.300787	2.09847	9.16564
AT5G51910	TCP19__TCP family transcription factor	PF03634;	Transcription factor TCP19	8.68679	8.90049	1.25934	1.47303
AT5G51990	CBF4_DREB1D__C-repeat-binding factor 4	PF00847;	Dehydration-responsive element-binding protein 1D (Protein DREB1D) (C-repeat/dehydration-responsive element-binding factor 4) (C-repeat-binding factor 4) (CRT/DRE-binding factor 4)	3.01896	2.19131	2.80295	1.9753
AT5G52010	C2H2-like zinc finger protein	-	AT5g52010/MSG15_9 (C2H2-like zinc finger protein) (Dbj|BAA78737.1)	2.3407	4.42983	-1.14298	0.946155
AT5G52020	Integrase-type DNA-binding superfamily protein	PF00847;	Ethylene-responsive transcription factor ERF025	0.863626	-0.00743	3.8877	3.01664
AT5G52260	AtMYB19_MYB19__myb domain protein 19	PF00249;	MYB transcription factor (Myb domain protein 19) (Similarity to myb-related transcription factor)	0.477959	-0.915645	-8.97705	11.1171
AT5G52660	Homeodomain-like superfamily protein	PF00249;	Protein REVEILLE 6	3.00363	1.09208	1.27193	-0.639628
AT5G52830	ATWRKY27_WRKY27__WRKY DNA-binding protein 27	PF03106;	Probable WRKY transcription factor 27 (WRKY DNA-binding protein 27)	4.60559	6.04694	0.002191	1.44353
AT5G53290	CRF3__cytokinin response factor 3	PF00847;	Ethylene-responsive transcription factor CRF3 (Protein CYTOKININ RESPONSE FACTOR 3)	1.40307	0.360777	3.17332	2.13103
AT5G54230	AtMYB49_MYB49__myb domain protein 49	-	-	0.167018	3.03337	0.245834	3.11218
AT5G54470	BBX29__B-box type zinc finger family protein	-	At5g54470 (B-box type zinc finger family protein) (Putative uncharacterized protein At5g54470)	2.4295	4.31265	-0.140941	1.74221
AT5G54630	zinc finger protein-related	-	AT5g54630/MRB17_13 (Putative uncharacterized protein) (Zinc finger protein-like protein)	3.29764	3.92239	0.498568	1.12332
AT5G55020	ATMYB120_MYB120__myb domain protein 120	PF00249;	Transcription factor MYB120 (Myb-related protein 120) (AtMYB120)	-8.90531	0.606266	1.10901	10.7889
AT5G56200	C2H2 type zinc finger transcription factor family	-	C2H2 type zinc finger transcription factor family (Putative uncharacterized protein) (Putative uncharacterized protein At5g56200)	4.71783	4.85975	0.650384	0.792299
AT5G56620	NAC099_anac099__NAC domain containing protein 99	PF02365;	NAC domain containing protein 99	0.625748	-0.474057	11.1852	0.003495
At5g56780	ATET2_ET2__effector of transcription2	-	Protein EFFECTOR OF TRANSCRIPTION 2 (AtET2)	6.27874	4.48354	-1.53324	-3.32845
AT5G56840	myb-like transcription factor family protein	PF00249;	At5g56840 (MYB transcription factor) (Myb-like transcription factor family protein) (Similarity to Myb-related transcription activator)	-5.41803	-1.33604	1.67461	5.7566
AT5G56860	GATA21_GNC__GATA type zinc finger transcription factor family protein	PF00320;	GATA transcription factor 21	1.50643	-4.19779	6.96507	1.26084
AT5G57520	ATZFP2_ZFP2__zinc finger protein 2	-	Zinc finger protein 2 (AtZFP2)	3.70743	4.39455	-0.389537	0.297578
AT5G58280	AP2/B3-like transcriptional factor family protein	PF02362;	Putative B3 domain-containing protein At5g58280	-0.329479	0.355436	5.44104	3.451
AT5G58900	Homeodomain-like transcriptional regulator	-	-	-4.43052	-5.77051	7.97268	6.63269
AT5G59780	ATMYB59_ATMYB59-1_ATMYB59-2_ATMYB59-3_MYB59__myb domain protein 59	PF00249;	Transcription factor MYB59 (Myb-related protein 59) (AtMYB59)	15.1574	15.2389	-0.224617	-0.143187
AT5G59820	AtZAT12_RHL41_ZAT12__C2H2-type zinc finger family protein	-	Zinc finger protein ZAT12 (Protein RESPONSIVE TO HIGH LIGHT 41)	2.26742	0.312809	3.13768	1.18307
AT5G60130	AP2/B3-like transcriptional factor family protein	PF02362;	B3 domain-containing protein At5g60130	0.828642	7.44924	-5.25232	1.36828
AT5G60140	AP2/B3-like transcriptional factor family protein	PF02362;	B3 domain-containing protein At5g60140	-0.175755	4.1944	-4.06896	-0.098516
AT5G60830	AtbZIP70_bZIP70__basic leucine-zipper 70	PF00170;	Basic leucine-zipper 70	2.58489	3.37858	-0.085677	0.708012
AT5G60910	AGL8_FUL__AGAMOUS-like 8	PF01486;PF00319;	Agamous-like MADS-box protein AGL8 (Floral homeotic protein AGL8) (Transcription factor FRUITFULL)	-2.17648	1.66489	0.493816	4.33518
AT5G61430	ANAC100_ATNAC5_NAC100__NAC domain containing protein 100	PF02365;	NAC domain-containing protein 100 (ANAC100) (AtNAC5)	3.72757	6.95383	-3.91209	-0.685838
AT5G61620	myb-like transcription factor family protein	PF00249;	Probable transcription factor At5g61620 (Myb-related protein At5g61620)	0.112683	0.326176	7.85558	0.117984
AT5G62000	ARF1-BP_ARF2_HSS_ORE14__auxin response factor 2	PF02309;PF06507;PF02362;	Auxin response factor 2 (ARF1-binding protein) (ARF1-BP) (Protein MEGAINTEGUMENTA)	0.3943	0.979099	-3.37125	-2.78645
AT5G62020	AT-HSFB2A_HSFB2A__heat shock transcription factor B2A	PF00447;	Heat stress transcription factor B-2a (AtHsfB2a) (AtHsf-22) (Heat shock factor protein 6) (HSF 6) (Heat shock transcription factor 6) (HSTF 6)	17.6096	1.65635	1.04765	-14.9056
AT5G62165	AGL42_FYF__AGAMOUS-like 42	PF01486;PF00319;	MADS-box protein AGL42 (Protein AGAMOUS-LIKE 42) (Protein FOREVER YOUNG FLOWER)	-12.9087	-17.4837	-0.930297	-5.50528
AT5G62380	ANAC101_NAC101_VND6__NAC-domain protein 101	PF02365;	NAC domain-containing protein 101 (ANAC101) (Protein VASCULAR RELATED NAC-DOMAIN 6)	3.99064	2.2654	1.24084	-0.484397
AT5G62470	ATMYB96_MYB96_MYBCOV1__myb domain protein 96	PF00249;	MYB96 transcription factor-like protein (Myb domain protein 96) (Putative transcription factor)	3.52147	4.14683	-0.702545	-0.077176
AT5G62610	basic helix-loop-helix (bHLH) DNA-binding superfamily protein	PF00010;	Transcription factor bHLH79 (Basic helix-loop-helix protein 79) (AtbHLH79) (bHLH 79) (Transcription factor EN 81) (bHLH transcription factor bHLH079)	0.826812	1.64504	4.26333	5.08156
AT5G63080	JMJ20__2-oxoglutarate (2OG) and Fe(II)-dependent oxygenase superfamily protein	-	2-oxoglutarate (2OG) and Fe(II)-dependent oxygenase superfamily protein (At5g63080) (mRNA, clone: RAFL23-07-N07)	10.5009	1.60477	0.021746	-8.87438
AT5G63280	C2H2-like zinc finger protein	-	C2H2-like zinc finger protein (Putative uncharacterized protein At5g63280) (Zinc finger-like protein)	1.9724	3.58412	-0.581446	1.03027
AT5G63470	NF-YC4__nuclear factor Y, subunit C4	PF00808;	Nuclear transcription factor Y subunit C-4 (AtNF-YC-4)	8.01583	6.57599	2.50383	1.06399
AT5G64060	NAC103_anac103__NAC domain containing protein 103	PF02365;	NAC domain containing protein 103 (Similarity to NAM)	3.29273	4.588	-0.928397	0.366872
AT5G64220	CAMTA2__Calmodulin-binding transcription activator protein with CG-1 and Ankyrin domains	PF12796;PF03859;PF00612;	Calmodulin-binding transcription activator 2 (Ethylene-induced calmodulin-binding protein c) (AtER66) (EICBP.c) (Signal-responsive protein 4)	-8.48174	-7.6648	0.226238	1.04318
AT5G64340	SAC51__sequence-specific DNA binding transcription factors;transcription regulators	-	Transcription factor SAC51 (Basic helix-loop-helix protein 142) (AtbHLH142) (bHLH 142) (Protein SUPPRESSOR OF ACAULIS 51) (Transcription factor EN 128) (bHLH transcription factor bHLH142)	2.24842	5.2296	-2.59407	0.387109
AT5G64530	ANAC104_XND1__xylem NAC domain 1	PF02365;	NAC domain-containing protein 104 (ANAC104) (Protein XYLEM NAC DOMAIN 1)	2.24544	3.85396	-1.16802	0.440496
AT5G65060	AGL70_FCL3_MAF3__K-box region and MADS-box transcription factor family protein	PF01486;PF00319;	At5g65060 (K-box region and MADS-box transcription factor family protein) (MADS affecting flowering 3 variant II)	-0.355674	0.718056	-0.033801	-5.86282
AT5G65070	AGL69_FCL4_MAF4__K-box region and MADS-box transcription factor family protein	PF01486;	K-box region and MADS-box transcription factor family protein	-3.09806	-1.62539	2.63338	4.10604
AT5G65080	AGL68_MAF5__K-box region and MADS-box transcription factor family protein	PF01486;PF00319;	Protein MADS AFFECTING FLOWERING 5 (MADS box protein FCL1) (MADS-box protein AGAMOUS-LIKE 68)	-3.69748	-2.2545	0.725466	2.16845
AT5G65130	Integrase-type DNA-binding superfamily protein	PF00847;	Ethylene-responsive transcription factor ERF057	4.24962	1.18129	2.26535	-0.802981
AT5G65210	TGA1__bZIP transcription factor family protein	PF00170;PF14144;	Transcription factor TGA1 (DNA-binding protein TGA1a-like protein) (bZIP transcription factor 47) (AtbZIP47)	1.15525	3.76694	-1.83813	0.773551
AT5G65230	AtMYB53_MYB53__myb domain protein 53	PF00249;	MYB transcription factor (Myb domain protein 53) (Transcription factor-like protein)	0.954585	0.912511	-2.48483	5.15076
At5g66700	ATHB53_HB-8_HB53__homeobox 53	PF00046;	Homeobox-leucine zipper protein ATHB-53 (HD-ZIP protein ATHB-53) (Homeodomain transcription factor ATHB-53)	-4.80744	3.89076	-4.88985	3.80835
AT5G66770	GRAS family transcription factor	PF03514;	Scarecrow-like protein 4 (AtSCL4) (GRAS family protein 32) (AtGRAS-32)	0.618272	0.340719	4.32614	4.04858
AT5G66870	ASL1_LBD36__ASYMMETRIC LEAVES 2-like 1	PF03195;	LOB domain-containing protein 36 (ASYMMETRIC LEAVES 2-like protein 1) (AS2-like protein 1)	3.9822	2.84916	-0.719052	-1.85209
AT5G66940	Dof-type zinc finger DNA-binding family protein	PF02701;	Dof zinc finger protein DOF5.8 (AtDOF5.8)	-0.906392	1.82072	6.4332	9.16031
AT5G67010	Integrase-type DNA-binding superfamily protein	PF00847;	Putative ethylene-responsive transcription factor ERF121	1.99131	-3.18466	0.086038	0.64867
AT5G67110	ALC__basic helix-loop-helix (bHLH) DNA-binding superfamily protein	PF00010;	Transcription factor ALC (Basic helix-loop-helix protein 73) (AtbHLH73) (bHLH 73) (Protein ALCATRAZ) (Transcription factor EN 98) (bHLH transcription factor bHLH073)	-0.727785	3.15768	-1.87587	2.00959
AT5G67300	ATMYB44_ATMYBR1_MYB44_MYBR1__myb domain protein r1	PF00249;	Transcription factor MYB44 (Myb-related protein 44) (AtMYB44) (Myb-related protein R1) (AtMYBR1)	9.44347	0.130778	1.34079	-7.97191
AT5G67480	ATBT4_BT4__BTB and TAZ domain protein 4	PF00651;PF02135;	BTB/POZ and TAZ domain-containing protein 4 (BTB and TAZ domain protein 4)	1.06925	3.22549	-1.03615	1.12009

## Sheet: Suppl Table 5
Suppl. Table 5. Differentially expressed TFs with 3 (log2FCh) as cut-off in vte4 compared to wild type
AGI	Annotation	Gene names	Cross-reference (Pfam)	Protein names	A	B	C	D
AT1G01150	Homeodomain-like protein with RING/FYVE/PHD-type zinc finger domainHomeodomain-like protein with RING/FYVE/PHD-type zinc finger domain	At1g01150 F6F3.30	-	Homeodomain-like protein with RING/FYVE/PHD-type zinc finger domain-containing protein	-9.88239	0.261134	0.275554	6.13643
AT1G01250	Integrase-type DNA-binding superfamily proteinIntegrase-type DNA-binding superfamily protein	ERF023 At1g01250 F6F3.6	PF00847;	Ethylene-responsive transcription factor ERF023	-0.620933	-3.81537	6.08032	2.88588
AT1G01520	ASG4__Homeodomain-like superfamily proteinASG4__Homeodomain-like superfamily protein	RVE3 ASG4 LCL3 At1g01520 F22L4.18	PF00249;	Protein REVEILLE 3 (Myb transcription factor LHY-CCA1-like3) (Myb-related protein ASG4) (Protein ALTERED SEED GERMINATION 4) (Transcription factor ASG4)	-6.46548	4.0082	-2.63652	7.83715
AT1G01780	PLIM2b__GATA type zinc finger transcription factor family proteinPLIM2b__GATA type zinc finger transcription factor family protein	PLIM2B At1g01780 T1N6.19	PF00412;	LIM domain-containing protein PLIM2b (Pollen-expressed LIM protein 2B)	-2.71244	2.64347	-3.64304	1.71287
AT1G01930	zinc finger protein-relatedzinc finger protein-related	-	-	-	0.290601	1.2184	-3.57684	-2.64904
AT1G02040	C2H2-type zinc finger family proteinC2H2-type zinc finger family protein	At1g02040 T7I23.24 T7I23_24	-	At1g02040 (C2H2-type zinc finger family protein) (Putative uncharacterized protein At1g02040)	-2.39772	6.06678	-4.27542	4.18908
AT1G02065	SPL8__squamosa promoter binding protein-like 8SPL8__squamosa promoter binding protein-like 8	SPL8 At1g02065 T7I23.32	PF03110;	Squamosa promoter-binding-like protein 8	-1.33137	1.54455	1.63107	4.50699
AT1G03790	AtTZF4_SOM_TZF4__Zinc finger C-x8-C-x5-C-x3-H type family proteinAtTZF4_SOM_TZF4__Zinc finger C-x8-C-x5-C-x3-H type family protein	At1g03790 F11M21.28	PF00642;	Zinc finger CCCH domain-containing protein 2 (AtC3H2) (Protein SOMNUS) (SOM)	4.49183	1.4744	-1.11365	-4.13109
AT1G04250	AXR3_IAA17__AUX/IAA transcriptional regulator family proteinAXR3_IAA17__AUX/IAA transcriptional regulator family protein	IAA17 AXR3 At1g04250 F19P19.31	PF02309;	Auxin-responsive protein IAA17 (Auxin response 3) (Indoleacetic acid-induced protein 17)	1.69464	-1.04404	3.21302	0.474346
AT1G04370	ATERF14_ERF14__Ethylene-responsive element binding factor 14ATERF14_ERF14__Ethylene-responsive element binding factor 14	ERF14 ERF-14 ERF097 At1g04370 F19P19.19	PF00847;	Ethylene-responsive transcription factor 14 (AtERF14) (Ethylene-responsive element-binding factor 14) (EREBP-14)	-0.252823	-1.10693	3.27975	2.42564
AT1G05230	HDG2__homeodomain GLABROUS 2HDG2__homeodomain GLABROUS 2	HDG2 HDGL2-2 At1g05230 YUP8H12.16	PF00046;PF01852;	Homeobox-leucine zipper protein HDG2 (HD-ZIP protein HDG2) (Homeodomain GLABRA 2-like protein 2) (Homeodomain transcription factor HDG2) (Protein HOMEODOMAIN GLABROUS 2)	-3.77567	-3.21547	0.159499	0.719703
AT1G05380	Acyl-CoA N-acyltransferase with RING/FYVE/PHD-type zinc finger proteinAcyl-CoA N-acyltransferase with RING/FYVE/PHD-type zinc finger protein	At1g05380 T25N20.3 T25N20_3	PF16135;PF00628;	Acyl-CoA N-acyltransferase with RING/FYVE/PHD-type zinc finger protein (T25N20.3)	-0.829512	2.7104	-3.07986	0.460057
AT1G05830	ATX2_SDG30__trithorax-like protein 2ATX2_SDG30__trithorax-like protein 2	ATX2 SDG30 SET30 At1g05830 T20M3.10	PF05965;PF05964;PF00855;PF00856;	Histone-lysine N-methyltransferase ATX2 (EC 2.1.1.43) (Protein SET DOMAIN GROUP 30) (Trithorax-homolog protein 2) (TRX-homolog protein 2)	5.21932	1.74578	-1.31255	-4.7861
AT1G06150	EMB1444__basic helix-loop-helix (bHLH) DNA-binding superfamily proteinEMB1444__basic helix-loop-helix (bHLH) DNA-binding superfamily protein	EMB1444 BHLH169 At1g06150 T21E18.20	PF14215;	Transcription factor EMB1444 (Basic helix-loop-helix protein 169) (AtbHLH169) (bHLH 169) (LONESOME HIGHWAY-like protein 1) (Protein EMBRYO DEFECTIVE 1444) (bHLH transcription factor bHLH169)	-1.97252	2.41009	-4.45627	-0.073655
AT1G06170	basic helix-loop-helix (bHLH) DNA-binding superfamily proteinbasic helix-loop-helix (bHLH) DNA-binding superfamily protein	BHLH89 EN24 At1g06170 F9P14.3	PF00010;	Transcription factor bHLH89 (Basic helix-loop-helix protein 89) (AtbHLH89) (bHLH 89) (Transcription factor EN 24) (bHLH transcription factor bHLH089)	-0.644517	1.60219	1.09591	3.34261
AT1G06910	TRFL7__TRF-like 7TRFL7__TRF-like 7	TRFL7 TRF-like 7 At1g06910	-	MYB transcription factor (TRF-like 7)	-0.577857	4.76681	-4.46157	0.883094
AT1G08620	PKDM7D__Transcription factor jumonji (jmj) family protein / zinc finger (C5HC2 type) family proteinPKDM7D__Transcription factor jumonji (jmj) family protein / zinc finger (C5HC2 type) family protein	JMJ16 PKDM7D At1g08620 F22O13.10	PF05965;PF05964;PF02373;PF02375;PF02928;	Putative lysine-specific demethylase JMJ16 (EC 1.14.11.-) (Jumonji domain-containing protein 16) (Lysine-specific histone demethylase JMJ16) (Protein JUMONJI 16)	7.82584	1.84232	-4.51582	-10.4993
AT1G09770	ATCDC5_ATMYBCDC5_CDC5__cell division cycle 5ATCDC5_ATMYBCDC5_CDC5__cell division cycle 5	CDC5 MAC1 MYBCD5 At1g09770 F21M12.15	PF11831;	Cell division cycle 5-like protein (Cdc5-like protein) (Atypical R2R3-MYB transcription factor CDC5) (MOS4-associated complex protein 1) (MAC protein 1) (Protein MYB DOMAIN CELL DIVISION CYCLE 5) (AtMYBCD5)	7.72606	2.45076	-3.82328	-9.09858
AT1G10610	basic helix-loop-helix (bHLH) DNA-binding superfamily proteinbasic helix-loop-helix (bHLH) DNA-binding superfamily protein	BHLH90 EN50 At1g10610 F20B24.4 F20B24.5 T10O24.26	PF14215;PF00010;	Transcription factor bHLH90 (Basic helix-loop-helix protein 90) (AtbHLH90) (bHLH 90) (Transcription factor EN 50) (bHLH transcription factor bHLH090)	-0.098313	2.99371	-3.44822	-0.356196
AT1G12260	ANAC007_EMB2749_NAC007_VND4__NAC 007ANAC007_EMB2749_NAC007_VND4__NAC 007	NAC007 EMB2749 VND4 At1g12260 T28K15.1	PF02365;	NAC domain-containing protein 7 (ANAC007) (Protein EMBRYO DEFECTIVE 2749) (Protein VASCULAR RELATED NAC-DOMAIN 4)	3.91247	2.94875	-2.81942	-3.78315
AT1G12540	basic helix-loop-helix (bHLH) DNA-binding superfamily proteinbasic helix-loop-helix (bHLH) DNA-binding superfamily protein	BHLH55 EN1 At1g12540 F5O11.28 T12C24.8	PF00010;	Transcription factor bHLH55 (Basic helix-loop-helix protein 55) (AtbHLH55) (bHLH 55) (Transcription factor EN 1) (bHLH transcription factor bHLH055)	-4.03518	-2.49987	1.99367	3.52898
AT1G12610	DDF1__Integrase-type DNA-binding superfamily proteinDDF1__Integrase-type DNA-binding superfamily protein	DREB1F DDF2 ERF033 At1g12610 T12C24.14	PF00847;	Dehydration-responsive element-binding protein 1F (Protein DREB1F)	1.27329	-0.86753	4.50446	2.36363
AT1G12890	Integrase-type DNA-binding superfamily proteinIntegrase-type DNA-binding superfamily protein	ERF088 At1g12890 F13K23.25	PF00847;	Ethylene-responsive transcription factor ERF088	-2.5884	1.38819	-3.2309	0.745686
AT1G12980	DRN_ESR1__Integrase-type DNA-binding superfamily proteinDRN_ESR1__Integrase-type DNA-binding superfamily protein	ESR1 DRN ERF089 At1g12980 F3F19.1	PF00847;	Ethylene-responsive transcription factor ESR1 (Protein DORNROSCHEN) (Protein ENHANCER OF SHOOT REGENERATION 1)	-2.4549	-1.29157	2.35344	3.51677
AT1G13400	JGL_NUB__C2H2 and C2HC zinc fingers superfamily proteinJGL_NUB__C2H2 and C2HC zinc fingers superfamily protein	JGL NUB At1g13400 T6J4.23	-	Zinc finger protein JAGGED-like (Zinc finger protein NUBBIN)	-0.859873	1.73906	0.459999	3.05893
AT1G13600	AtbZIP58_bZIP58__basic leucine-zipper 58AtbZIP58_bZIP58__basic leucine-zipper 58	AtbZIP58 basic leucine-zipper 58 bZIP58 F13B4.8 At1g13600 F21F23.3	PF00170;	Basic leucine-zipper 58 (F13B4.8 protein) (F21F23.3 protein) (Putative bZIP transcription factor) (Putative uncharacterized protein At1g13600)	-0.623533	4.19714	-2.57933	2.24134
AT1G14350	AtMYB124_FLP_MYB124__Duplicated homeodomain-like superfamily proteinAtMYB124_FLP_MYB124__Duplicated homeodomain-like superfamily protein	MYB124 FLP At1g14350 F14L17.12	-	Transcription factor MYB124 (Myb-related protein 124) (AtMYB124) (Protein FOUR LIPS)	-4.69083	3.08831	-4.83153	2.9476
AT1G15360	AtSHN1_SHN1_WIN1__Integrase-type DNA-binding superfamily proteinAtSHN1_SHN1_WIN1__Integrase-type DNA-binding superfamily protein	WIN1 ERF001 SHN1 At1g15360 F9L1.31	PF00847;	Ethylene-responsive transcription factor WIN1 (Protein SHINE 1) (Protein WAX INDUCER 1)	-0.915333	-3.70931	6.53899	3.74501
AT1G15580	ATAUX2-27_AUX2-27_IAA5__indole-3-acetic acid inducible 5ATAUX2-27_AUX2-27_IAA5__indole-3-acetic acid inducible 5	IAA5 AUX2-27 At1g15580 T16N11.9	PF02309;	Auxin-responsive protein IAA5 (Auxin-induced protein AUX2-27) (Indoleacetic acid-induced protein 5)	-0.946732	-3.25428	3.65525	1.3477
AT1G15720	TRFL5__TRF-like 5TRFL5__TRF-like 5	TRF-like 5 TRFL5 At1g15720 F7H2.6 F7H2_6	PF00249;	At1g15720 (F7H2.6 protein) (MYB transcription factor) (Putative uncharacterized protein At1g15720) (TRF-like 5)	-7.33621	-0.479881	-1.2927	5.56363
AT1G16070	AtTLP8_TLP8__tubby like protein 8AtTLP8_TLP8__tubby like protein 8	TULP8 At1g16070 T24D18.17	PF01167;	Tubby-like protein 8 (AtTLP8)	0.093692	-0.06525	-1.63629	6.9944
AT1G16490	ATMYB58_MYB58__myb domain protein 58ATMYB58_MYB58__myb domain protein 58	MYB58 At1g16490 F3O9.29	PF00249;	Transcription factor MYB58 (Myb-related protein 58) (AtMYB58)	-4.81072	10.145	-6.23467	8.72105
AT1G17310	MADS-box transcription factor family proteinMADS-box transcription factor family protein	At1g17310 T13M22.2 T13M22_2	PF00319;	At1g17310 (MADS-box protein) (MADS-box protein AGL100) (MADS-box transcription factor family protein) (Putative uncharacterized protein At1g17310) (T13M22.2 protein)	2.3238	1.78802	-3.0312	-3.56697
AT1G17460	TRFL3__TRF-like 3TRFL3__TRF-like 3	TRFL3 TRF-like 3 At1g17460 F28G4.5	PF00249;	TRF-like 3	-0.69139	1.89765	-3.59918	-1.01014
AT1G17590	NF-YA8__nuclear factor Y, subunit A8NF-YA8__nuclear factor Y, subunit A8	NFYA8 At1g17590 F11A6.14 F1L3.29	PF02045;	Nuclear transcription factor Y subunit A-8 (AtNF-YA-8)	-3.44449	-1.45819	-1.58755	0.398758
AT1G18330	EPR1_RVE7__Homeodomain-like superfamily proteinEPR1_RVE7__Homeodomain-like superfamily protein	RVE7 EPR1 At1g18330 F15H18.16	PF00249;	Protein REVEILLE 7 (Early-phytochrome-responsive 1) (MYB-related transcription factor EPR1)	6.93077	0.187832	0.830148	-5.91279
AT1G18570	AtMYB51_BW51A_BW51B_HIG1_MYB51__myb domain protein 51AtMYB51_BW51A_BW51B_HIG1_MYB51__myb domain protein 51	MYB51 HIG1 At1g18570 F25I16.9	PF00249;	Transcription factor MYB51 (Myb-related protein 51) (AtMYB51) (Protein HIGH INDOLIC GLUCOSINOLATE 1) (Transcription factor HIG1)	3.86143	0.878236	-0.800134	-3.78333
AT1G18710	AtMYB47_MYB47__myb domain protein 47AtMYB47_MYB47__myb domain protein 47	F6a14.18 AtMYB47 myb domain protein 47 MYB47 At1g18710 F6A14.18 F6A14_18	PF00249;	MYB transcription factor (Myb domain protein 47) (Putative MYB47 transcription factor)	4.72032	-2.84211	3.24802	-4.31442
AT1G18750	AGL65__AGAMOUS-like 65AGL65__AGAMOUS-like 65	AGL65 At1g18750 F6A14.14	PF00319;	Agamous-like MADS-box protein AGL65	9.05448	3.33034	-2.09583	-7.81996
AT1G18790	AtRKD1_RKD1_URP5__RWP-RK domain-containing proteinAtRKD1_RKD1_URP5__RWP-RK domain-containing protein	RKD1 At1g18790 F6A14.11	PF02042;	Protein RKD1 (AtRKD1) (RWP-RK domain-containing protein 1)	1.40988	-0.217329	-0.375848	5.53118
AT1G18860	ATWRKY61_WRKY61__WRKY DNA-binding protein 61ATWRKY61_WRKY61__WRKY DNA-binding protein 61	WRKY61 At1g18860 F6A14.5	PF03106;	Probable WRKY transcription factor 61 (WRKY DNA-binding protein 61)	0.075318	2.75482	-3.13807	-0.458573
AT1G19850	ARF5_IAA24_MP__Transcriptional factor B3 family protein / auxin-responsive factor AUX/IAA-relatedARF5_IAA24_MP__Transcriptional factor B3 family protein / auxin-responsive factor AUX/IAA-related	ARF5 IAA24 MP At1g19850 F6F9.10	PF02309;PF06507;PF02362;	Auxin response factor 5 (Auxin-responsive protein IAA24) (Transcription factor MONOPTEROS)	-1.12121	2.57232	-5.65077	-1.95724
AT1G20640	NLP4__Plant regulator RWP-RK family proteinNLP4__Plant regulator RWP-RK family protein	NLP4 At1g20640 F2D10.12	PF00564;PF02042;	Protein NLP4 (AtNLP4) (NIN-like protein 4) (Nodule inception protein-like protein 4)	-0.174435	4.50492	-5.46425	-0.784889
At1g20693	HMG BETA 1_HMGB2_NFD02_NFD2__high mobility group B2HMG BETA 1_HMGB2_NFD02_NFD2__high mobility group B2	HMGB2 HMGB1 HMGBETA1 NFD02 NFD2 At1g20693 F2D10.18	PF00505;	High mobility group B protein 2 (High mobility group protein B 1) (AtHMGbeta1) (HMG beta 1) (Nucleosome/chromatin assembly factor group D 02) (Nucleosome/chromatin assembly factor group D 2)	-14.4593	-15.0989	1.72363	1.08406
At1g20696	HMGB3_NFD03_NFD3__high mobility group B3HMGB3_NFD03_NFD3__high mobility group B3	HMGB3 HMG1 HMGB2 HMGBETA2 NFD03 NFD3 At1g20696 F2D10	PF00505;	High mobility group B protein 3 (High mobility group protein B 2) (AtHMGbeta2) (HMG beta 2) (Nucleosome/chromatin assembly factor group D 03) (Nucleosome/chromatin assembly factor group D 3)	-11.1942	-12.3319	2.12985	0.9921
AT1G20980	ATSPL14_FBR6_SPL14_SPL1R2__squamosa promoter binding protein-like 14ATSPL14_FBR6_SPL14_SPL1R2__squamosa promoter binding protein-like 14	SPL14 FBR6 SPL1R2 At1g20980 F9H16.3	PF03110;	Squamosa promoter-binding-like protein 14 (Protein FUMONISIN B1-RESISTANT 6) (SPL1-related protein 2)	-1.20098	3.38139	-3.89819	0.684186
AT1G21340	Dof-type zinc finger DNA-binding family proteinDof-type zinc finger DNA-binding family protein	DOF1.2 At1g21340 F24J8.23	PF02701;	Dof zinc finger protein DOF1.2 (AtDOF1.2)	-3.99321	2.95944	-3.06584	3.88681
AT1G21450	SCL1__SCARECROW-like 1SCL1__SCARECROW-like 1	SCL1 At1g21450 F24J8.8	PF03514;	Scarecrow-like protein 1 (AtSCL1) (GRAS family protein 4) (AtGRAS-4)	0.632109	3.08849	-3.71856	-1.26218
AT1G21700	ATSWI3C_CHB4_SWI3C__SWITCH/sucrose nonfermenting 3CATSWI3C_CHB4_SWI3C__SWITCH/sucrose nonfermenting 3C	SWI3C CHB4 At1g21700 F8K7.13	PF00249;PF04433;PF16495;	SWI/SNF complex subunit SWI3C (AtSWI3C) (Transcription regulatory protein SWI3C)	-0.264154	3.28239	-4.67539	0.071943
AT1G22130	AGL104__AGAMOUS-like 104AGL104__AGAMOUS-like 104	AGL104 At1g22130 F2E2.20	PF00319;	Agamous-like MADS-box protein AGL104	0.799319	2.57168	-3.27787	-1.50551
AT1G22590	AGL87__AGAMOUS-like 87AGL87__AGAMOUS-like 87	AGL87 AGAMOUS-like 87 At1g22590 F12K8.7 F12K8_7	PF00319;	AGAMOUS-like 87 (MADS-box protein AGL87)	2.25547	4.71588	0.295801	2.75621
AT1G22810	Integrase-type DNA-binding superfamily proteinIntegrase-type DNA-binding superfamily protein	ERF019 At1g22810 T22J18.2	PF00847;	Ethylene-responsive transcription factor ERF019	-0.585339	-2.08274	3.62775	2.13034
At1g23380	KNAT6_KNAT6L_KNAT6S__KNOTTED1-like homeobox gene 6KNAT6_KNAT6L_KNAT6S__KNOTTED1-like homeobox gene 6	KNAT6 At1g23380 F26F24.25 F28C11.2	PF03789;PF05920;PF03790;PF03791;	Homeobox protein knotted-1-like 6 (Protein KNAT6)	0.16351	0.303118	-0.096139	3.52121
AT1G23420	INO__Plant-specific transcription factor YABBY family proteinINO__Plant-specific transcription factor YABBY family protein	YAB4 INO At1g23420 F26F24.29 F28C11.6	PF04690;	Axial regulator YABBY 4 (Protein INNER NO OUTER)	8.29539	0.361804	-0.124577	-9.14678
At1g23540	AtPERK12_IGI1_PERK12__Protein kinase superfamily proteinAtPERK12_IGI1_PERK12__Protein kinase superfamily protein	PERK12 IGI1 At1g23540 F28C11.17 F5O8.10	PF07714;	Proline-rich receptor-like protein kinase PERK12 (EC 2.7.11.1) (Proline-rich extensin-like receptor kinase 12) (AtPERK12) (Protein INFLORESCENCE GROWTH INHIBITOR 1)	-0.457685	3.48374	1.98721	-0.44233
AT1G25250	AtIDD16_IDD16__indeterminate(ID)-domain 16AtIDD16_IDD16__indeterminate(ID)-domain 16	IDD16 At1g25250 F4F7.36	-	Protein indeterminate-domain 16 (AtIDD16)	-1.81763	2.31757	-0.996695	3.1385
AT1G25470	CRF12__AP2 domain-containing transcription factor family proteinCRF12__AP2 domain-containing transcription factor family protein	ERF116 At1g25470 F2J7.8	PF00847;	Ethylene-responsive transcription factor ERF116	2.67115	0.267585	-0.343047	-3.07285
AT1G25560	AtTEM1_EDF1_TEM1__AP2/B3 transcription factor family proteinAtTEM1_EDF1_TEM1__AP2/B3 transcription factor family protein	TEM1 At1g25560 F2J7.3	PF00847;PF02362;	AP2/ERF and B3 domain-containing transcription repressor TEM1 (Protein TEMPRANILLO 1) (RAV1-like ethylene-responsive transcription factor TEM1)	-1.0083	-2.73389	3.09377	1.36817
AT1G26260	CIB5__cryptochrome-interacting basic-helix-loop-helix 5CIB5__cryptochrome-interacting basic-helix-loop-helix 5	BHLH76 CIB5 EN83 At1g26260 F28B23.8	PF00010;	Transcription factor bHLH76 (Basic helix-loop-helix protein 76) (AtbHLH76) (bHLH 76) (Protein CRYPTOCHROME INTERACTING BASIC-HELIX-LOOP-HELIX 5) (Transcription factor EN 83) (bHLH transcription factor bHLH076)	1.54878	3.92098	-1.80071	0.571492
AT1G26580		At1g26580 T1K7.5 T1K7_5	-	ELM2 domain protein	1.04748	2.93482	-3.2166	-1.32925
AT1G26780	AtMYB117_LOF1_MYB117__myb domain protein 117AtMYB117_LOF1_MYB117__myb domain protein 117	MYB117 CTF LOF1 At1g26780 T24P13.16	PF00249;	Transcription factor MYB117 (MYB-domain transcription factor LOF1) (Myb-related protein 117) (AtMYB117) (Protein CONSTRICTED FRUIT) (Protein LATERAL ORGAN FUSION 1)	-8.18362	-0.488915	-0.278697	9.18343
AT1G26870	ANAC009_FEZ__NAC (No Apical Meristem) domain transcriptional regulator superfamily proteinANAC009_FEZ__NAC (No Apical Meristem) domain transcriptional regulator superfamily protein	FEZ NAC009 At1g26870 T2P11.6	PF02365;	Protein FEZ (NAC domain-containing protein 9) (ANAC009)	0.00899	3.6261	-0.176911	-0.062919
AT1G27360	SPL11__squamosa promoter-like 11SPL11__squamosa promoter-like 11	SPL11 At1g27360 F17L21.14	PF03110;	Squamosa promoter-binding-like protein 11	1.43086	4.37065	-3.22372	-0.283924
AT1G27370	SPL10__squamosa promoter binding protein-like 10SPL10__squamosa promoter binding protein-like 10	SPL10 At1g27370 F17L21.15	PF03110;	Squamosa promoter-binding-like protein 10	-0.327013	1.63146	-1.00408	0.954389
AT1G28360	ATERF12_ERF12__ERF domain protein 12ATERF12_ERF12__ERF domain protein 12	ERF12 ERF-12 ERF081 At1g28360 F3M18.21	PF00847;	Ethylene-responsive transcription factor 12 (AtERF12) (Ethylene-responsive element-binding factor 12) (EREBP-12)	-0.730416	1.70159	0.915304	3.34731
AT1G28370	ATERF11_ERF11__ERF domain protein 11ATERF11_ERF11__ERF domain protein 11	ERF11 ERF-11 ERF076 At1g28370 F3M18.20	PF00847;	Ethylene-responsive transcription factor 11 (AtERF11) (Ethylene-responsive element-binding factor 11) (EREBP-11)	-0.102432	-1.98174	3.04309	1.16378
AT1G28420	HB-1_RLT1__homeobox-1HB-1_RLT1__homeobox-1	RLT1 HB-1 At1g28420	PF02791;PF05066;PF00046;PF15612;PF15613;	Homeobox-DDT domain protein RLT1 (Protein HOMEOBOX-1) (Protein RINGLET 1)	-1.29143	0.200757	-9.27294	-7.78075
AT1G28450	AGL58__AGAMOUS-like 58AGL58__AGAMOUS-like 58	AGL58 AGAMOUS-like 58 At1g28450 F3M18.11 F3M18_11	PF00319;	AGAMOUS-like 58 (F3M18.11)	-3.23363	1.0519	3.04481	7.33033
AT1G28460	AGL59__AGAMOUS-like 59AGL59__AGAMOUS-like 59	AGL59 AGAMOUS-like 59 At1g28460 F3M18.10 F3M18_10	PF00319;	AGAMOUS-like 59 (F3M18.10)	-0.354746	-3.27142	-0.540488	-0.232496
AT1G29600	Zinc finger C-x8-C-x5-C-x3-H type family proteinZinc finger C-x8-C-x5-C-x3-H type family protein	At1g29600 F15D2.17 F15D2_17	PF00642;	Zinc finger C-x8-C-x5-C-x3-H type family protein	2.09405	2.53328	-3.27236	-2.83313
At1g30135	JAZ8_TIFY5A__jasmonate-zim-domain protein 8JAZ8_TIFY5A__jasmonate-zim-domain protein 8	TIFY5A JAZ8 At1g30135 T2H7	PF09425;PF06200;	Protein TIFY 5A (Jasmonate ZIM domain-containing protein 8)	-0.523098	-2.56098	3.57772	1.53983
AT1G30500	NF-YA7__nuclear factor Y, subunit A7NF-YA7__nuclear factor Y, subunit A7	NFYA7 At1g30500 F26G16.12	PF02045;	Nuclear transcription factor Y subunit A-7 (AtNF-YA-7)	-7.36836	-7.39341	0.417033	0.391978
AT1G30670	basic helix-loop-helix (bHLH) DNA-binding superfamily proteinbasic helix-loop-helix (bHLH) DNA-binding superfamily protein	BHLH52 EN124 At1g30670 T5I8.12	PF00010;	Transcription factor bHLH52 (Basic helix-loop-helix protein 52) (AtbHLH52) (bHLH 52) (Transcription factor EN 124) (bHLH transcription factor bHLH052)	0.432841	5.44047	-5.20282	0.028563
AT1G30810	JMJ18__Transcription factor jumonji (jmj) family protein / zinc finger (C5HC2 type) family proteinJMJ18__Transcription factor jumonji (jmj) family protein / zinc finger (C5HC2 type) family protein	JMJ18 At1g30810 T17H7.10	PF05965;PF05964;PF02373;PF02375;PF02928;	Lysine-specific demethylase JMJ18 (EC 1.14.11.-) (Jumonji domain-containing protein 18) (Lysine-specific histone demethylase JMJ18) (Protein JUMONJI 18)	0.291323	2.88809	-4.19123	0.504669
At1g31040	PLATZ transcription factor family proteinPLATZ transcription factor family protein	At1g31040 F17F8.4	PF04640;	PLATZ transcription factor family protein	-1.36562	5.82455	-2.59165	4.59853
AT1G31140	AGL63_GOA__GORDITAAGL63_GOA__GORDITA	AGL63 GOA At1g31140 F28K20.7	PF00319;	Agamous-like MADS-box protein AGL63 (Protein GORDITA)	-0.001325	-0.026479	-7.54773	1.93524
AT1G31310	hydroxyproline-rich glycoprotein family proteinhydroxyproline-rich glycoprotein family protein	At1g31310 T19E23.10 T19E23_10	-	Hydroxyproline-rich glycoprotein family protein	-0.87701	1.83076	6.46613	9.1739
AT1G31320	LBD4__LOB domain-containing protein 4LBD4__LOB domain-containing protein 4	LBD4 ASL6 At1g31320 T19E23.11	PF03195;	LOB domain-containing protein 4 (ASYMMETRIC LEAVES 2-like protein 6) (AS2-like protein 6)	0.360408	-0.835144	3.6793	2.48375
AT1G31640	AGL92__AGAMOUS-like 92AGL92__AGAMOUS-like 92	AGL92 At1g31640 F27M3.16	PF00319;	Agamous-like MADS-box protein AGL92	-0.010586	-8.16468	3.93883	-0.264374
AT1G33060	ANAC014_NAC014__NAC 014ANAC014_NAC014__NAC 014	NAC014 NTL2 At1g33060	PF02365;	NAC domain-containing protein 14 (ANAC014) (Protein NTM1-like 2)	-0.24658	2.68276	-3.30399	-0.374646
AT1G33070	MADS-box family proteinMADS-box family protein	At1g33070 T9L6.11 T9L6_11	PF00319;	MADS-box family protein	-18.4853	-6.3088	6.46244	18.6389
AT1G33760	Integrase-type DNA-binding superfamily proteinIntegrase-type DNA-binding superfamily protein	ERF022 At1g33760 F14M2.12	PF00847;	Ethylene-responsive transcription factor ERF022	1.36989	-2.35921	4.09331	0.36421
AT1G36000	LBD5__LOB domain-containing protein 5LBD5__LOB domain-containing protein 5	LBD5 ASL33 At1g36000 T22A15.8	PF03195;	LOB domain-containing protein 5 (ASYMMETRIC LEAVES 2-like protein 33) (AS2-like protein 33)	4.80322	2.01628	1.14458	-1.64236
AT1G43850	SEU__SEUSS transcriptional co-regulatorSEU__SEUSS transcriptional co-regulator	SEU At1g43850 F28H19.10	-	Transcriptional corepressor SEUSS (AtSEU)	-1.99671	3.09099	-5.93432	-0.846627
AT1G44830	Integrase-type DNA-binding superfamily proteinIntegrase-type DNA-binding superfamily protein	ERF014 At1g44830 T12C22.10	PF00847;	Ethylene-responsive transcription factor ERF014	1.82585	-2.43831	4.57656	0.312398
AT1G47760	AGL102__AGAMOUS-like 102AGL102__AGAMOUS-like 102	AGL102 AGAMOUS-like 102 At1g47760 T2E6.17 T2E6_17	PF00319;	AGAMOUS-like 102 (MADS-box protein AGL102) (T2E6.17)	3.11137	-0.55231	3.19083	-0.472854
AT1G48000	AtMYB112_MYB112__myb domain protein 112AtMYB112_MYB112__myb domain protein 112	MYB112 AtMYB112 myb domain protein 112 TRANSCRIPTION FACTOR MYB112 At1g48000 T2J15.9 T2J15_9	PF00249;	MYB transcription factor (Myb domain protein 112) (Putative transcription factor MYB112)	3.54245	0.342583	-0.781052	-3.98092
AT1G49010	Duplicated homeodomain-like superfamily proteinDuplicated homeodomain-like superfamily protein	At1g49010 F27J15.20	PF00249;	At1g49010 (Duplicated homeodomain-like superfamily protein) (F27J15.20) (MYB transcription factor) (Putative uncharacterized protein)	-2.72153	1.31126	-0.261038	3.77176
AT1G49720	ABF1_AtABF1__abscisic acid responsive element-binding factor 1ABF1_AtABF1__abscisic acid responsive element-binding factor 1	ABF1 BZIP35 At1g49720 F14J22.7	PF00170;	ABSCISIC ACID-INSENSITIVE 5-like protein 4 (Abscisic acid responsive elements-binding factor 1) (ABRE-binding factor 1) (bZIP transcription factor 35) (AtbZIP35)	-0.433528	2.19546	-3.45334	-0.824345
AT1G49900	C2H2 type zinc finger transcription factor familyC2H2 type zinc finger transcription factor family	T18C15_3 F10F5.11 At1g49900 T18C15.3	-	C2H2 type zinc finger transcription factor family (Cys2/His2-type zinc finger protein, putative) (Zinc finger protein ATZF1, putative; 45974-42444)	2.71218	1.86179	-4.47537	-5.32577
AT1G52150	ATHB-15_ATHB15_CNA_ICU4__Homeobox-leucine zipper family protein / lipid-binding START domain-containing proteinATHB-15_ATHB15_CNA_ICU4__Homeobox-leucine zipper family protein / lipid-binding START domain-containing protein	ATHB-15 CNA ICU4 At1g52150 F5F19.21 F9I5.18	PF00046;PF08670;PF01852;	Homeobox-leucine zipper protein ATHB-15 (HD-ZIP protein ATHB-15) (Homeodomain transcription factor ATHB-15) (Protein CORONA) (Protein INCURVATA 4)	-2.26459	1.05095	-3.11652	0.199011
AT1G52830	IAA6_SHY1__indole-3-acetic acid 6IAA6_SHY1__indole-3-acetic acid 6	IAA6 SHY1 At1g52830 F14G24.10	PF02309;	Auxin-responsive protein IAA6 (Indoleacetic acid-induced protein 6)	5.99606	4.56461	2.4394	1.00794
AT1G53160	FTM6_SPL4__squamosa promoter binding protein-like 4FTM6_SPL4__squamosa promoter binding protein-like 4	SPL4 At1g53160 F12M16.2	PF03110;	Squamosa promoter-binding-like protein 4	-0.397942	1.18038	-0.878905	0.699421
AT1G54760	AGL85__AGAMOUS-like 85AGL85__AGAMOUS-like 85	AGAMOUS-like 85 AGL85 At1g54760 T22H22.17 T22H22_17	PF00319;	AGAMOUS-like 85 (T22H22.17 protein)	-11.0008	3.06254	1.47421	15.5376
AT1G55580	LAS_SCL18__GRAS family transcription factorLAS_SCL18__GRAS family transcription factor	SCL18 LAS At1g55580 F20N2.1	PF03514;	Scarecrow-like protein 18 (AtSCL18) (GRAS family protein 7) (AtGRAS-7) (Protein LATERAL SUPPRESSOR)	-0.244947	5.59758	-2.41537	0.307471
AT1G56160	ATMYB72_MYB72__myb domain protein 72ATMYB72_MYB72__myb domain protein 72	T6H22.4 ATMYB72 myb domain protein 72 MYB72 At1g56160 F14G9.22	PF00249;	Myb domain protein 72 (Myb-family transcription factor, putative) (T6H22.4 protein)	-12.7792	-0.919164	0.84755	12.7076
AT1G57560	AtMYB50_MYB50__myb domain protein 50AtMYB50_MYB50__myb domain protein 50	MYB50 AtMYB50 myb domain protein 50 At1g57560 T8L23.3 T8L23_3	PF00249;	Myb domain protein 50	4.72571	-0.225942	1.84849	-3.10316
AT1G58220	Homeodomain-like superfamily proteinHomeodomain-like superfamily protein	At1g58220 F16M22.4 F16M22_4	PF00249;	Homeodomain-like superfamily protein	-0.202912	0.563821	-3.37647	-0.093462
AT1G60040	AGL49__AGAMOUS-like 49AGL49__AGAMOUS-like 49	AGL49 At1g60040 T2K10.9	PF00319;	Agamous-like MADS-box protein AGL49	-8.6444	-0.483446	-0.020724	-0.404331
AT1G62360	BUM_BUM1_SHL_STM_WAM_WAM1__KNOX/ELK homeobox transcription factorBUM_BUM1_SHL_STM_WAM_WAM1__KNOX/ELK homeobox transcription factor	STM At1g62360 F2401.9	PF03789;PF05920;PF03790;PF03791;	Homeobox protein SHOOT MERISTEMLESS	-1.87899	2.07553	2.21404	6.16856
AT1G62975	basic helix-loop-helix (bHLH) DNA-binding superfamily proteinbasic helix-loop-helix (bHLH) DNA-binding superfamily protein	BHLH125 EN2 At1g62975 F16P17.13	PF00010;	Transcription factor bHLH125 (Basic helix-loop-helix protein 125) (AtbHLH125) (bHLH 125) (Transcription factor EN 2) (bHLH transcription factor bHLH125)	-0.967899	-2.40198	3.74263	2.30856
AT1G63030	ddf2__Integrase-type DNA-binding superfamily proteinddf2__Integrase-type DNA-binding superfamily protein	DREB1E DDF1 ERF032 At1g63030 F16M19.20 F16P17.20	PF00847;	Dehydration-responsive element-binding protein 1E (Protein DREB1E)	-2.00047	-3.62246	0.269345	0.310521
AT1G63040		ERF026 At1g63040 F16M19.1 F16P17.21	PF00847;	Ethylene-responsive transcription factor ERF026	-3.12791	-3.72302	4.44701	3.8519
AT1G63650	ATMYC-2_AtEGL3_EGL1_EGL3__basic helix-loop-helix (bHLH) DNA-binding superfamily proteinATMYC-2_AtEGL3_EGL1_EGL3__basic helix-loop-helix (bHLH) DNA-binding superfamily protein	BHLH2 EGL1 EGL3 EN30 MYC146 At1g63650 F24D7.16	PF14215;PF00010;	Transcription factor EGL1 (Basic helix-loop-helix protein 2) (AtMYC146) (AtbHLH2) (bHLH 2) (Protein ENHANCER OF GLABRA 3) (Transcription factor EN 30) (bHLH transcription factor bHLH002)	-1.90217	3.5091	1.4463	6.85756
AT1G64000	ATWRKY56_WRKY56__WRKY DNA-binding protein 56ATWRKY56_WRKY56__WRKY DNA-binding protein 56	WRKY56 At1g64000 F22C12.23	PF03106;	Probable WRKY transcription factor 56 (WRKY DNA-binding protein 56)	1.10259	-0.191668	0.15458	-3.00996
AT1G65110	Ubiquitin carboxyl-terminal hydrolase-related proteinUbiquitin carboxyl-terminal hydrolase-related protein	At1g65110 T23K8.2 T23K8_2	PF04781;PF04780;PF00443;	Ubiquitin carboxyl-terminal hydrolase-related protein	-0.911903	2.84026	-4.01657	-0.264412
AT1G65120	Ubiquitin carboxyl-terminal hydrolase-related proteinUbiquitin carboxyl-terminal hydrolase-related protein	At1g65120 T23K8.3 T23K8_3	PF04781;PF04780;	Ubiquitin carboxyl-terminal hydrolase-related protein	0.365384	-0.422907	-5.76267	-1.66418
AT1G65130	Ubiquitin carboxyl-terminal hydrolase-related proteinUbiquitin carboxyl-terminal hydrolase-related protein	At1g65130 T23K8.4 T23K8_4	PF04781;PF04780;	Ubiquitin carboxyl-terminal hydrolase-related protein	-0.791453	-0.132038	-3.23918	-2.57977
AT1G65300	AGL38_PHE2__AGAMOUS-like 38AGL38_PHE2__AGAMOUS-like 38	PHE2 AGL38 At1g65300 T8F5.8	PF00319;	MADS-box transcription factor PHERES 2 (Agamous-like MADS-box protein AGL38)	-8.39474	0.178181	0.161916	8.73484
AT1G65360	AGL23__AGAMOUS-like 23AGL23__AGAMOUS-like 23	AGL23 At1g65360 T8F5.14	PF00319;	Agamous-like MADS-box protein AGL23	-3.58633	-1.41834	3.52139	5.68938
AT1G66230	AtMYB20_MYB20__myb domain protein 20AtMYB20_MYB20__myb domain protein 20	AtMYB20 myb domain protein 20 MYB20 At1g66230 T6J19.5 T6J19_5	PF00249;	At1g66230 (MYB transcription factor) (Myb domain protein 20) (Myb-related transcription factor, putative; 17635-18559)	7.33029	2.17072	-0.43431	-5.59388
AT1G66370	AtMYB113_MYB113__myb domain protein 113AtMYB113_MYB113__myb domain protein 113	MYB113 At1g66370 T27F4.12	PF00249;	Transcription factor MYB113 (Myb-related protein 113) (AtMYB113)	0.194292	-5.17648	8.56111	3.19034
AT1G66390	ATMYB90_MYB90_PAP2__myb domain protein 90ATMYB90_MYB90_PAP2__myb domain protein 90	MYB90 PAP2 At1g66390 T27F4.14	PF00249;	Transcription factor MYB90 (Myb-related protein 90) (AtMYB90) (Production of anthocyanin pigment 2 protein)	-1.89585	-1.35206	7.17208	7.71586
AT1G66420	DNA-binding storekeeper protein-related transcriptional regulatorDNA-binding storekeeper protein-related transcriptional regulator	At1g66420 F28G11.12 T27F4.16	PF04504;	Probable transcription factor At1g66420 (Storekeeper-like protein At1g66420)	-4.86839	3.30284	-1.35947	6.81175
AT1G67260	TCP1__TCP family transcription factor TCP1__TCP family transcription factor	TCP1 At1g67260 F1N21.8	PF03634;	Transcription factor TCP1	-1.41893	3.26636	-4.39466	0.290624
At1g67310	Calmodulin-binding transcription activator protein with CG-1 and Ankyrin domainsCalmodulin-binding transcription activator protein with CG-1 and Ankyrin domains	CMTA4 SR5 At1g67310 F1N21.13	PF12796;PF03859;PF00612;PF01833;	Calmodulin-binding transcription activator 4 (Ethylene-induced calmodulin-binding protein 4) (AtFIN21) (EICBP4) (Ethylene-induced calmodulin-binding protein d) (EICBP.d) (Signal-responsive protein 5)	0.203557	2.86884	-3.89114	-1.22586
AT1G68130	AtIDD14_IDD14_IDD14alpha_IDD14beta__indeterminate(ID)-domain 14AtIDD14_IDD14_IDD14alpha_IDD14beta__indeterminate(ID)-domain 14	IDD14 At1g68130 T23K23.2	-	Protein indeterminate-domain 14 (AtIDD14) (Transcriptional regulator of starch metabolism IDD14)	-2.15722	0.963844	-3.21673	-0.095666
AT1G68150	ATWRKY9_WRKY9__WRKY DNA-binding protein 9ATWRKY9_WRKY9__WRKY DNA-binding protein 9	WRKY9 At1g68150 T22E19.22	PF03106;	Probable WRKY transcription factor 9 (WRKY DNA-binding protein 9)	-1.31429	1.50865	-3.02022	-0.197276
AT1G68320	AtMYB62_BW62B_BW62C_MYB62__myb domain protein 62AtMYB62_BW62B_BW62C_MYB62__myb domain protein 62	MYB62 At1g68320 T22E19.5	PF00249;	Transcription factor MYB62 (Myb-related protein 62) (AtMYB62)	3.779	3.17893	-2.3174	-2.91747
AT1G68360	C2H2 and C2HC zinc fingers superfamily proteinC2H2 and C2HC zinc fingers superfamily protein	GIS3 At1g68360 T22E19.1	-	Zinc finger protein GIS3 (Protein GLABROUS INFLORESCENCE STEMS 3)	-3.29893	-3.40117	1.89485	1.79262
AT1G68480	JAG__C2H2 and C2HC zinc fingers superfamily proteinJAG__C2H2 and C2HC zinc fingers superfamily protein	JAG At1g68480 T26J14.5	-	Zinc finger protein JAGGED	-6.71134	-2.12145	0.864513	5.45441
AT1G68800	BRC2_TCP12__TCP domain protein 12BRC2_TCP12__TCP domain protein 12	TCP12 BRC2 At1g68800 F14K14.9	PF03634;	Transcription factor TCP12 (Protein BRANCHED 2)	-0.828482	2.02356	-3.79746	-0.945414
AT1G68920	basic helix-loop-helix (bHLH) DNA-binding superfamily proteinbasic helix-loop-helix (bHLH) DNA-binding superfamily protein	BHLH49 ACE1 EN82 At1g68920 T6L1.10	PF00010;	Transcription factor bHLH49 (Basic helix-loop-helix protein 49) (AtbHLH49) (bHLH 49) (Protein ACTIVATOR FOR CELL ELONGATION 1) (Transcription factor EN 82) (bHLH transcription factor bHLH049)	0.645666	3.17733	-1.78177	0.749887
AT1G69120	AGL7_AP1_AtAP1__K-box region and MADS-box transcription factor family protein AGL7_AP1_AtAP1__K-box region and MADS-box transcription factor family protein	AP1 AGL7 At1g69120 F4N2.9	PF01486;PF00319;	Floral homeotic protein APETALA 1 (Agamous-like MADS-box protein AGL7)	-0.15192	-2.54953	5.67015	-0.235531
AT1G69490	ANAC029_ATNAP_NAP__NAC-like, activated by AP3/PIANAC029_ATNAP_NAP__NAC-like, activated by AP3/PI	NAC029 ANAC029 NAC29 NAP At1g69490 F10D13.14	PF02365;	NAC transcription factor 29 (AtNAC029) (Protein NAC-LIKE, ACTIVATED BY AP3/PI) (AtNAP)	-0.577984	1.56517	-3.239	-1.09585
At1g69600	ATHB29_ZFHD1_ZHD11__zinc finger homeodomain 1ATHB29_ZFHD1_ZHD11__zinc finger homeodomain 1	ZHD11 HB29 ZFHD1 At1g69600 F24J1.29	PF04770;	Zinc-finger homeodomain protein 11 (AtZHD11) (Transcription factor HB29) (AtHB-29) (Zinc finger homeodomain transcription factor 1)	-1.52953	1.37532	0.865891	3.77074
AT1G70000	myb-like transcription factor family proteinmyb-like transcription factor family protein	At1g70000 F20P5.26 F20P5_26	PF00249;	At1g70000 (F20P5.26 protein) (MYB transcription factor) (Myb-like transcription factor family protein) (Putative uncharacterized protein At1g70000)	5.00972	-1.57721	2.39427	-4.19266
At1g70700	JAZ9_TIFY7__TIFY domain/Divergent CCT motif family proteinJAZ9_TIFY7__TIFY domain/Divergent CCT motif family protein	TIFY7 JAZ9 At1g70700 F5A18.12	PF09425;PF06200;	Protein TIFY 7 (Jasmonate ZIM domain-containing protein 9)	17.2691	-1.69473	3.88592	-15.0779
AT1G71030	ATMYBL2_MYBL2__MYB-like 2ATMYBL2_MYBL2__MYB-like 2	MYBL2 ARABIDOPSIS MYB-LIKE 2 ATMYBL2 MYB-like 2 At1g71030 F23N20.2 F23N20_2	PF00249;	MYB-like 2	7.17492	1.41491	-0.483363	-6.24337
AT1G71450	Integrase-type DNA-binding superfamily proteinIntegrase-type DNA-binding superfamily protein	ERF021 At1g71450 F26A9.17	PF00847;	Ethylene-responsive transcription factor ERF021	0.3486	6.2221	-6.87411	-0.373828
At1g72450	JAZ6_TIFY11B__jasmonate-zim-domain protein 6JAZ6_TIFY11B__jasmonate-zim-domain protein 6	TIFY11B JAZ6 At1g72450 T10D10.8	PF09425;PF06200;	Protein TIFY 11B (Jasmonate ZIM domain-containing protein 6)	16.1884	-0.258652	1.73526	-14.7118
AT1G72740	Homeodomain-like/winged-helix DNA-binding family proteinHomeodomain-like/winged-helix DNA-binding family protein	At1g72740 F28P22.7	PF00538;PF00249;	Telomere repeat-binding factor 5 (MYB transcription factor)	3.27743	-0.368427	0.64456	-3.0013
AT1G73410	ATMYB54_MYB54__myb domain protein 54ATMYB54_MYB54__myb domain protein 54	MYB54 ATMYB54 BW54 myb domain protein 54 At1g73410 T9L24.38 T9L24_38	PF00249;	Myb domain protein 54	-1.60321	-0.192349	1.66372	3.07459
AT1G73730	ATSLIM_AtEIL3_EIL3_SLIM1__ETHYLENE-INSENSITIVE3-like 3ATSLIM_AtEIL3_EIL3_SLIM1__ETHYLENE-INSENSITIVE3-like 3	EIL3 At1g73730 F25P22.15	-	ETHYLENE INSENSITIVE 3-like 3 protein	-0.085203	2.01915	-3.01812	-0.91377
AT1G74080	ATMYB122_MYB122__myb domain protein 122ATMYB122_MYB122__myb domain protein 122	MYB122 At1g74080 F2P9.5	PF00249;	Transcription factor MYB122 (Myb-related protein 122) (AtMYB122)	4.9115	1.00673	-0.175272	-4.08004
AT1G74250	DNAJ heat shock N-terminal domain-containing proteinDNAJ heat shock N-terminal domain-containing protein	JJJ1 At1g74250 F1O17.8	PF00226;PF12171;	DNAJ protein JJJ1 homolog (AtJJJ1)	0.388535	3.07818	-4.11813	0.139807
AT1G74430	ATMYB95_ATMYBCP66_MYB95__myb domain protein 95ATMYB95_ATMYBCP66_MYB95__myb domain protein 95	MYB95 ATMYB95 ATMYBCP66 myb domain protein 95 At1g74430 F1M20.11 F1M20_11	PF00249;	Myb domain protein 95	5.87235	-1.20693	2.45652	-4.62275
AT1G74480	AtRKD2_RKD2_URP4__RWP-RK domain-containing proteinAtRKD2_RKD2_URP4__RWP-RK domain-containing protein	RKD2 At1g74480 F1M20.16	PF02042;	Protein RKD2 (AtRKD2) (RWP-RK domain-containing protein 2)	-0.232813	1.51918	-3.44951	-1.69751
AT1G74650	ATMYB31_ATY13_MYB31__myb domain protein 31ATMYB31_ATY13_MYB31__myb domain protein 31	MYB31 ATMYB31 ATY13 myb domain protein 31 At1g74650 F1M20.33 F1M20_33	PF00249;	Myb domain protein 31	-0.027864	3.55824	-1.46403	2.12207
AT1G74840	Homeodomain-like superfamily proteinHomeodomain-like superfamily protein	At1g74840 F25A4.19 F25A4_19	PF00249;	AT1G74840 protein (Homeodomain-like superfamily protein)	5.96847	0.566624	-0.361341	-5.76319
AT1G74930	ORA47__Integrase-type DNA-binding superfamily proteinORA47__Integrase-type DNA-binding superfamily protein	ERF018 At1g74930 F25A4.10 F9E10.22	PF00847;	Ethylene-responsive transcription factor ERF018	-0.727786	-2.99627	3.28808	1.01959
At1g74950	JAZ2_TIFY10B__TIFY domain/Divergent CCT motif family proteinJAZ2_TIFY10B__TIFY domain/Divergent CCT motif family protein	TIFY10B JAZ2 At1g74950 F25A4.8 F9E10.20	PF09425;PF06200;	Protein TIFY 10B (Jasmonate ZIM domain-containing protein 2)	3.58949	-0.102745	0.645226	-3.04701
AT1G75520	SRS5__SHI-related sequence 5SRS5__SHI-related sequence 5	SRS5 At1g75520 F1B16.17	-	Protein SHI RELATED SEQUENCE 5	-3.2521	2.46137	-0.346083	5.36738
AT1G75530	Forkhead-associated (FHA) domain-containing protein Forkhead-associated (FHA) domain-containing protein	At1g75530 F10A5.25 F10A5_25	PF00498;PF13325;	Forkhead-associated (FHA) domain-containing protein	-4.30756	1.9919	-4.95075	1.34871
AT1G76350	NLP5__Plant regulator RWP-RK family proteinNLP5__Plant regulator RWP-RK family protein	NLP5 At1g76350 F15M4.15 T23E18.27	PF00564;PF02042;	Protein NLP5 (AtNLP5) (NIN-like protein 5) (Nodule inception protein-like protein 5)	-1.19764	3.63532	-4.42657	0.406385
AT1G76420	ANAC031_CUC3_NAC368__NAC (No Apical Meristem) domain transcriptional regulator superfamily proteinANAC031_CUC3_NAC368__NAC (No Apical Meristem) domain transcriptional regulator superfamily protein	NAC031 CUC3 NAC368 At1g76420 F14G6.2 F15M4.8	PF02365;	Protein CUP-SHAPED COTYLEDON 3 (NAC domain-containing protein 31) (ANAC031) (NAC domain-containing protein CUC3)	0.076394	1.20084	-3.00107	0.137987
AT1G76890	AT-GT2_GT2__Duplicated homeodomain-like superfamily proteinAT-GT2_GT2__Duplicated homeodomain-like superfamily protein	GT-2 At1g76890 F7O12.6	-	Trihelix transcription factor GT-2 (Trihelix DNA-binding protein GT-2)	0.074582	2.48491	-4.1696	-1.75927
AT1G77080	AGL27_FLM_MAF1__K-box region and MADS-box transcription factor family protein AGL27_FLM_MAF1__K-box region and MADS-box transcription factor family protein	AGL27 FK1 FLM MAF1 At1g77080 F22K20.15	PF01486;PF00319;	Agamous-like MADS-box protein AGL27 (MADS box FLC1-like nuclear protein) (Protein FLOWERING LOCUS M) (Protein MADS AFFECTING FLOWERING 1)	9.41267	0.013461	0.709628	-8.68959
AT2G01940	ATIDD15_IDD15_SGR5__C2H2-like zinc finger proteinATIDD15_IDD15_SGR5__C2H2-like zinc finger protein	SGR5 IDD15 At2g01940 F14H20.1	-	Protein SHOOT GRAVITROPISM 5 (Protein indeterminate-domain 15) (AtIDD15)	-0.06854	3.6766	-3.53609	0.209052
AT2G02820	AtMYB88_MYB88__myb domain protein 88AtMYB88_MYB88__myb domain protein 88	MYB88 At2g02820 T20F6.4	-	Transcription factor MYB88 (Myb-related protein 88) (AtMYB88)	3.66521	3.59341	-4.49564	-4.56744
AT2G03060	AGL30__AGAMOUS-like 30AGL30__AGAMOUS-like 30	AGL30 At2g03060	PF00319;	Agamous-like MADS-box protein AGL30	-17.0489	-0.201877	-0.357586	13.4129
AT2G03470	ELM2 domain-containing proteinELM2 domain-containing protein	At2g03470 T4M8.10 T4M8_10	-	ELM2 domain-containing protein	8.93781	2.64448	-1.61322	-7.90654
AT2G03710	AGL3_SEP4__K-box region and MADS-box transcription factor family protein AGL3_SEP4__K-box region and MADS-box transcription factor family protein	AGL3 SEP4 At2g03710 F19B11.16	PF01486;PF00319;	Agamous-like MADS-box protein AGL3 (Protein SEPALLATA 4)	3.63168	0.481898	-1.22328	-4.37306
AT2G04880	ATWRKY1_WRKY1_ZAP1__zinc-dependent activator protein-1ATWRKY1_WRKY1_ZAP1__zinc-dependent activator protein-1	WRKY1 ZAP1 At2g04880 F1O13.1 F28I8.34	PF03106;	WRKY transcription factor 1 (Transcription factor ZAP1) (WRKY DNA-binding protein 1) (Zinc-dependent activator protein 1)	-0.035759	2.74739	-4.12897	-1.34582
AT2G13150	Basic-leucine zipper (bZIP) transcription factor family proteinBasic-leucine zipper (bZIP) transcription factor family protein	basic leucine-zipper 31 bZIP31 At2g13150 T17A11.14 T17A11_14	PF07716;	Basic-leucine zipper (BZIP) transcription factor family protein (Putative bZIP transcription factor)	0.147623	5.7127	-6.61823	0.273129
AT2G13570	NF-YB7__nuclear factor Y, subunit B7NF-YB7__nuclear factor Y, subunit B7	NFYB7 At2g13570 T10F5.11	PF00808;	Nuclear transcription factor Y subunit B-7 (AtNF-YB-7)	-0.033242	-2.45446	4.00794	1.58673
AT2G13960	Homeodomain-like superfamily proteinHomeodomain-like superfamily protein	At2g13960 F9B22.7 F9B22_7	-	Homeodomain-like superfamily protein	3.20068	-0.781014	1.24109	-2.74061
AT2G16400	BLH7__BEL1-like homeodomain 7BLH7__BEL1-like homeodomain 7	BLH7 At2g16400 F16F14.10	PF05920;PF07526;	BEL1-like homeodomain protein 7 (BEL1-like protein 7)	-0.435	2.59147	-3.31409	-0.287614
AT2G17150	NLP1__Plant regulator RWP-RK family proteinNLP1__Plant regulator RWP-RK family protein	NLP1 At2g17150 F6P23.15 T23A1	PF00564;PF02042;	Protein NLP1 (AtNLP1) (NIN-like protein 1) (Nodule inception protein-like protein 1)	0.11895	4.5761	-5.23386	-0.77671
AT2G18300	HBI1__basic helix-loop-helix (bHLH) DNA-binding superfamily proteinHBI1__basic helix-loop-helix (bHLH) DNA-binding superfamily protein	HBI1 BHLH64 EN79 At2g18300 T30D6.19	PF00010;	Transcription factor HBI1 (Basic helix-loop-helix protein 64) (AtbHLH64) (bHLH 64) (Protein HOMOLOG OF BEE2 INTERACTING WITH IBH1) (Transcription factor EN 79) (bHLH transcription factor bHLH064)	0.967378	3.83788	-2.06184	0.80866
AT2G21230	Basic-leucine zipper (bZIP) transcription factor family proteinBasic-leucine zipper (bZIP) transcription factor family protein	basic leucine-zipper 30 bZIP30 At2g21230 F7O24.5 F7O24_5	PF00170;	Basic-leucine zipper (BZIP) transcription factor family protein	0.826664	3.15706	-3.17497	-0.844571
AT2G21650	ATRL2_MEE3_RSM1__Homeodomain-like superfamily proteinATRL2_MEE3_RSM1__Homeodomain-like superfamily protein	RL2 MEE3 RMS1 At2g21650 F2G1.8	-	Protein RADIALIS-like 2 (AtRL2) (Protein RAD-like 2) (Protein MATERNAL EFFECT EMBRYO ARREST 3) (Protein RADIALIS-LIKE SANT/MYB 1) (Protein RSM1)	-4.59956	-3.63191	2.92807	3.89572
AT2G22200	Integrase-type DNA-binding superfamily proteinIntegrase-type DNA-binding superfamily protein	ERF056 At2g22200 T26C19.14	PF00847;	Ethylene-responsive transcription factor ERF056	-0.863998	-2.24701	3.36168	1.97866
At2g22300	CAMTA3_SR1__signal responsive 1CAMTA3_SR1__signal responsive 1	CMTA3 SR1 At2g22300 T26C19.4	PF03859;PF00612;PF01833;	Calmodulin-binding transcription activator 3 (Ethylene-induced calmodulin-binding protein 1) (EICBP1) (Ethylene-induced calmodulin-binding protein a) (EICBP.a) (Signal-responsive protein 1)	-0.079847	2.92895	-4.62922	-1.62043
AT2G22540	AGL22_FAQ1_SVP__K-box region and MADS-box transcription factor family protein AGL22_FAQ1_SVP__K-box region and MADS-box transcription factor family protein	SVP At2g22540 F14M13.6	PF01486;PF00319;	MADS-box protein SVP (Protein SHORT VEGETATIVE PHASE)	5.63428	-1.20318	1.41672	-5.42074
AT2G22630	AGL17__AGAMOUS-like 17AGL17__AGAMOUS-like 17	AGL17 At2g22630 T9I22.7	PF01486;PF00319;	Agamous-like MADS-box protein AGL17	5.50562	2.80567	-1.55799	-4.25794
AT2G22760	basic helix-loop-helix (bHLH) DNA-binding superfamily proteinbasic helix-loop-helix (bHLH) DNA-binding superfamily protein	BHLH19 EN26 At2g22760 T30L20.2	PF00010;	Transcription factor bHLH19 (Basic helix-loop-helix protein 19) (AtbHLH19) (bHLH 19) (Transcription factor EN 26) (bHLH transcription factor bHLH019)	0.89209	-0.831076	3.16144	1.43828
AT2G22770	NAI1__basic helix-loop-helix (bHLH) DNA-binding superfamily proteinNAI1__basic helix-loop-helix (bHLH) DNA-binding superfamily protein	NAI1 BHLH20 EN27 At2g22770 T30L20.3	PF00010;	Transcription factor NAI1 (Basic helix-loop-helix protein 20) (AtbHLH20) (bHLH 20) (Transcription factor EN 27) (bHLH transcription factor bHLH020)	-1.43428	-4.76178	6.28702	2.95951
AT2G22900	Galactosyl transferase GMA12/MNN10 family proteinGalactosyl transferase GMA12/MNN10 family protein	GT7 GTL6 At2g22900 T20K9.110	PF05637;	Putative glycosyltransferase 7 (AtGT7) (EC 2.4.-.-)	0.303138	-0.825265	4.08749	2.95909
AT2G23320	AtWRKY15_WRKY15__WRKY DNA-binding protein 15AtWRKY15_WRKY15__WRKY DNA-binding protein 15	WRKY15 At2g23320 T20D16.5	PF10533;PF03106;	Probable WRKY transcription factor 15 (WRKY DNA-binding protein 15)	-4.76036	-6.07176	0.167043	-1.14436
AT2G24650	DNA binding;DNA binding;sequence-specific DNA binding transcription factorsDNA binding;DNA binding;sequence-specific DNA binding transcription factors	REM13 At2g24650 F25P17.5	PF02362;	B3 domain-containing protein REM13 (Protein REPRODUCTIVE MERISTEM 13)	5.12949	3.9645	-6.43444	-7.59943
AT2G24680	transcriptional factor B3 family proteintranscriptional factor B3 family protein	REM12 At2g24680 F25P17.2	PF02362;	B3 domain-containing protein REM12 (Protein REPRODUCTIVE MERISTEM 12)	-5.47683	-0.831661	-0.221634	4.42353
AT2G25820	ESE2__Integrase-type DNA-binding superfamily proteinESE2__Integrase-type DNA-binding superfamily protein	ERF042 At2g25820 F17H15.15	PF00847;	Ethylene-responsive transcription factor ERF042	-0.245596	-1.89884	4.43694	2.7837
AT2G26880	AGL41__AGAMOUS-like 41AGL41__AGAMOUS-like 41	AGL41 AGAMOUS-like 41 At2g26880 F12C20.8 F12C20_8	-	AGAMOUS-like 41 (Putative uncharacterized protein)	-11.9881	2.27981	-2.51523	11.7526
AT2G26940	C2H2-type zinc finger family proteinC2H2-type zinc finger family protein	At2g26940 F12C20.2 F12C20_2	-	C2H2-type zinc finger family protein (Putative C2H2-type zinc finger protein)	0.395247	-3.45458	4.66972	0.819902
AT2G26960	AtMYB81_MYB81__myb domain protein 81AtMYB81_MYB81__myb domain protein 81	MYB81 AtMYB81 myb domain protein 81 At2g26960 T20P8.1 T20P8_1	PF00249;	MYB family transcription factor (Myb domain protein 81) (Myb family transcription factor)	-14.1869	7.14887	0.298024	-0.070133
AT2G27070	ARR13_RR13__response regulator 13ARR13_RR13__response regulator 13	ARR13 At2g27070 T20P8.12	PF00072;	Putative two-component response regulator ARR13	0.151823	-0.298959	-3.00035	6.30832
At2g27930	PLATZ transcription factor family proteinPLATZ transcription factor family protein	At2g27930 T1E2.15 T1E2_15	PF04640;	PLATZ transcription factor family protein	0.413495	8.0162	-6.09642	-0.098559
AT2G28510	Dof-type zinc finger DNA-binding family proteinDof-type zinc finger DNA-binding family protein	DOF2.1 At2g28510 T17D12.7	PF02701;	Dof zinc finger protein DOF2.1 (AtDOF2.1)	-3.05477	-2.20531	1.14416	1.99362
AT2G30340	LBD13__LOB domain-containing protein 13LBD13__LOB domain-containing protein 13	LBD13 ASL10 At2g30340 T9D9.15	PF03195;	LOB domain-containing protein 13 (ASYMMETRIC LEAVES 2-like protein 10) (AS2-like protein 10)	-0.055606	7.19523	-2.83928	4.41156
AT2G31180	ATMYB14_MYB14_MYB14AT__myb domain protein 14ATMYB14_MYB14_MYB14AT__myb domain protein 14	MYB14 At2g31180 F16D14.2	PF00249;	Transcription factor MYB14 (Myb-related protein 14) (AtMYB14) (MYB14At)	-3.06781	-0.73157	-4.38226	-2.04601
AT2G31230	ATERF15_ERF15__ethylene-responsive element binding factor 15ATERF15_ERF15__ethylene-responsive element binding factor 15	ERF15 ERF-15 ERF093 At2g31230 F16D14.7	PF00847;	Ethylene-responsive transcription factor 15 (AtERF15) (Ethylene-responsive element-binding factor 15) (EREBP-15)	-0.34636	-2.12971	3.06431	1.28096
AT2G31650	ATX1_SDG27__homologue of trithoraxATX1_SDG27__homologue of trithorax	ATX1 SDG27 SET27 TRX1 At2g31650 T9H9.17	PF05965;PF05964;PF09465;PF00855;PF00856;	Histone-lysine N-methyltransferase ATX1 (EC 2.1.1.43) (Protein SET DOMAIN GROUP 27) (Trithorax-homolog protein 1) (TRX-homolog protein 1)	-2.24678	3.2586	-1.8019	3.70347
AT2G33610	ATSWI3B_CHB2_SWI3B__switch subunit 3ATSWI3B_CHB2_SWI3B__switch subunit 3	SWI3B CHB2 At2g33610 F4P9.38	PF00249;PF04433;PF16495;	SWI/SNF complex subunit SWI3B (AtSWI3B) (Transcription regulatory protein SWI3B)	5.64124	-0.456435	0.973684	-5.12399
At2g34600	JAZ7_TIFY5B__jasmonate-zim-domain protein 7JAZ7_TIFY5B__jasmonate-zim-domain protein 7	TIFY 5B JAZ7 At2g34600 T31E10.6	PF06200;	Protein TIFY 5B (Jasmonate ZIM domain-containing protein 7)	11.2384	-1.74602	4.09118	-8.89321
AT2G35310	Transcriptional factor B3 family proteinTranscriptional factor B3 family protein	At2g35310 T4C15.2	PF02362;	B3 domain-containing protein At2g35310	-1.35085	3.46195	1.00919	5.82198
AT2G36270	ABI5_AtABI5_GIA1__Basic-leucine zipper (bZIP) transcription factor family proteinABI5_AtABI5_GIA1__Basic-leucine zipper (bZIP) transcription factor family protein	ABI5 BZIP39 DPBF1 GIA1 NEM1 At2g36270 F2H17.12	PF00170;	Protein ABSCISIC ACID-INSENSITIVE 5 (Dc3 promoter-binding factor 1) (AtDPBF1) (Protein GROWTH-INSENSITIVITY TO ABA 1) (bZIP transcription factor 39) (AtbZIP39)	-1.80144	2.64055	-4.29822	0.143769
AT2G36340	DNA-binding storekeeper protein-related transcriptional regulatorDNA-binding storekeeper protein-related transcriptional regulator	GPL3 At2g36340 F2H17.5	PF04504;	GLABROUS1 enhancer-binding protein-like 3 (Protein GPL3) (Storekeeper-like protein At2g36340)	-0.816482	2.63652	-3.36471	0.088287
AT2G36480	ENTH/VHS family proteinENTH/VHS family protein	At2g36480 F1O11.23	PF04818;	Pre-mRNA cleavage complex 2 Pcf11-like protein	-2.00258	1.95203	-4.7641	-0.809494
AT2G36610	ATHB22_HB22__homeobox protein 22ATHB22_HB22__homeobox protein 22	ATHB-22 At2g36610 F13K3.1 F1O11.24	PF00046;	Homeobox-leucine zipper protein ATHB-22 (HD-ZIP protein ATHB-22) (Homeodomain transcription factor ATHB-22)	-2.12353	-0.824987	-3.21419	-1.91565
AT2G36890	ATMYB38_BIT1_MYB38_RAX2__Duplicated homeodomain-like superfamily proteinATMYB38_BIT1_MYB38_RAX2__Duplicated homeodomain-like superfamily protein	RAX2 MYB38 At2g36890 T1J8.7	PF00249;	Transcription factor RAX2 (Myb-related protein 38) (AtMYB38) (Protein REGULATOR OF AXILLARY MERISTEMS 2)	-5.27885	-0.201344	1.20777	6.28528
AT2G36960	TKI1__TSL-kinase interacting protein 1TKI1__TSL-kinase interacting protein 1	TKI1 At2g36960 T1J8.14	PF00249;	TSL-kinase interacting protein 1 (Myb-related protein TKI1)	-3.22587	1.00682	-1.2503	2.98239
AT2G37000	TCP family transcription factor TCP family transcription factor	TCP11 At2g37000 T1J8.18	PF03634;	Transcription factor TCP11	-0.057034	-0.49606	3.17959	2.74056
At2g37120	S1FA-like DNA-binding proteinS1FA-like DNA-binding protein	S1FA2 At2g37120 T2N18.12	PF04689;	DNA-binding protein S1FA2	-0.275745	-2.30925	4.16943	2.13592
AT2G37630	AS1_ATMYB91_ATPHAN_MYB91__myb-like HTH transcriptional regulator family proteinAS1_ATMYB91_ATPHAN_MYB91__myb-like HTH transcriptional regulator family protein	AS1 MYB91 PHAN At2g37630 F13M22.13	-	Transcription factor AS1 (Myb-related protein 91) (AtMYB91) (Protein ASYMMETRIC LEAVES 1) (Protein PHANTASTICA) (AtPHAN)	-3.12694	-0.193257	-0.1702	2.76348
AT2G38090	Duplicated homeodomain-like superfamily proteinDuplicated homeodomain-like superfamily protein	At2g38090 F16M14.2 F16M14_2	PF00249;	Duplicated homeodomain-like superfamily protein (MYB transcription factor) (Putative MYB family transcription factor)	3.1963	1.5772	0.226961	-1.39213
AT2G38300	myb-like HTH transcriptional regulator family proteinmyb-like HTH transcriptional regulator family protein	At2g38300 F16M14.25	PF00249;	Myb-like HTH transcriptional regulator family protein (Putative uncharacterized protein At2g38300)	-5.47751	-3.34876	-1.87771	0.251042
AT2G38950	Transcription factor jumonji (jmj) family protein / zinc finger (C5HC2 type) family proteinTranscription factor jumonji (jmj) family protein / zinc finger (C5HC2 type) family protein	JMJ19 PKDM7A At2g38950 T7F6.12	PF02373;PF02375;PF02928;	Probable inactive lysine-specific demethylase JMJ19 (Jumonji domain-containing protein 19) (Protein JUMONJI 19)	6.66016	2.11237	-4.22286	-8.77065
AT2G39250	SNZ__Integrase-type DNA-binding superfamily proteinSNZ__Integrase-type DNA-binding superfamily protein	SNZ At2g39250 T16B24.11	PF00847;	AP2-like ethylene-responsive transcription factor SNZ (Protein SCHNARCHZAPFEN)	2.22905	3.35879	0.521907	1.65164
At2g39900	WLIM2a__GATA type zinc finger transcription factor family proteinWLIM2a__GATA type zinc finger transcription factor family protein	WLIN2A WLIM2 At2g39900 T28M21.6	PF00412;	LIM domain-containing protein WLIM2a (Widely-expressed LIM protein 2) (AtWLIM2)	5.66275	-0.321164	3.31884	-2.66508
AT2G40260	Homeodomain-like superfamily proteinHomeodomain-like superfamily protein	At2g40260 T7M7.13	PF00249;	Homeodomain-like superfamily protein (Putative uncharacterized protein At2g40260)	3.61982	4.31195	-1.14484	-0.452706
AT2G40950	BZIP17__Basic-leucine zipper (bZIP) transcription factor family proteinBZIP17__Basic-leucine zipper (bZIP) transcription factor family protein	BZIP17 At2g40950	PF00170;	bZIP transcription factor 17 (AtbZIP17)	-0.741421	2.50775	-4.24386	-0.994695
AT2G40970	MYBC1__Homeodomain-like superfamily proteinMYBC1__Homeodomain-like superfamily protein	MYBC1 MTF1 At2g40970	PF00249;	Transcription factor MYBC1	-7.41771	-7.3	0.372237	0.489942
AT2G42150	DNA-binding bromodomain-containing proteinDNA-binding bromodomain-containing protein	At2g42150 T24P15.6 T24P15_6	PF00439;PF00249;	DNA-binding bromodomain-containing protein (Putative uncharacterized protein At2g42150)	-0.32098	0.055986	-0.981741	7.88563
AT2G42380	ATBZIP34_BZIP34__Basic-leucine zipper (bZIP) transcription factor family proteinATBZIP34_BZIP34__Basic-leucine zipper (bZIP) transcription factor family protein	BZIP34 At2g42380 MHK10.10	PF07716;	Basic leucine zipper 34 (AtbZIP34) (bZIP protein 34)	-4.39555	-3.56694	1.33912	2.16773
AT2G42680	ATMBF1A_MBF1A__multiprotein bridging factor 1AATMBF1A_MBF1A__multiprotein bridging factor 1A	MBF1A At2g42680 F14N22.5	PF01381;PF08523;	Multiprotein-bridging factor 1a	11.1976	1.70257	-0.05439	-9.54947
AT2G42830	AGL5_SHP2__K-box region and MADS-box transcription factor family protein AGL5_SHP2__K-box region and MADS-box transcription factor family protein	AGL5 SHP2 At2g42830 F7D19.17	PF01486;PF00319;	Agamous-like MADS-box protein AGL5 (Protein SHATTERPROOF 2)	-6.06284	1.77352	0.864282	8.70064
AT2G43010	AtPIF4_PIF4_SRL2__phytochrome interacting factor 4AtPIF4_PIF4_SRL2__phytochrome interacting factor 4	PIF4 BHLH9 EN102 SRL2 At2g43010 MFL8.13	PF00010;	Transcription factor PIF4 (Basic helix-loop-helix protein 9) (AtbHLH9) (bHLH 9) (Phytochrome-interacting factor 4) (Short under red-light 2) (Transcription factor EN 102) (bHLH transcription factor bHLH009)	11.5362	-0.156543	0.200904	-11.4918
AT2G43500	NLP8__Plant regulator RWP-RK family proteinNLP8__Plant regulator RWP-RK family proteinNLP8__Plant regulator RWP-RK family proteinNLP8__Plant regulator RWP-RK family protein	NLP8 At2g43500 T1O24.24	PF00564;PF02042;	Protein NLP8 (AtNLP8) (NIN-like protein 8) (Nodule inception protein-like protein 8)	-0.660969	2.55157	-3.19306	0.019481
AT2G43500	NLP8__Plant regulator RWP-RK family proteinNLP8__Plant regulator RWP-RK family proteinNLP8__Plant regulator RWP-RK family proteinNLP8__Plant regulator RWP-RK family protein	NLP8 At2g43500 T1O24.24	PF00564;PF02042;	Protein NLP8 (AtNLP8) (NIN-like protein 8) (Nodule inception protein-like protein 8)	0.026355	5.14701	-6.52743	-1.40678
AT2G44430	DNA-binding bromodomain-containing proteinDNA-binding bromodomain-containing protein	At2g44430 F4I1.24	PF00439;PF00249;	At2g44430 (DNA-binding bromodomain-containing protein) (Putative uncharacterized protein At2g44430)	-4.54286	-0.045786	-2.3708	2.12627
AT2G44840	ATERF13_EREBP_ERF13__ethylene-responsive element binding factor 13ATERF13_EREBP_ERF13__ethylene-responsive element binding factor 13	ERF13 ERF-13 ERF099 At2g44840 T13E15.15	PF00847;	Ethylene-responsive transcription factor 13 (AtERF13) (Ethylene-responsive element-binding factor 13) (EREBP-13)	-0.78325	-4.45394	5.41005	1.73937
AT2G44940	Integrase-type DNA-binding superfamily proteinIntegrase-type DNA-binding superfamily protein	ERF034 At2g44940 T13E15.25 T14P1.26	PF00847;	Ethylene-responsive transcription factor ERF034	-0.100901	-3.50449	5.22292	1.81934
AT2G45050	GATA2__GATA transcription factor 2GATA2__GATA transcription factor 2	GATA2 At2g45050 T14P1.14	PF00320;	GATA transcription factor 2 (AtGATA-2)	-1.2222	-2.18795	3.51242	2.54668
AT2G45160	ATHAM1_HAM1_LOM1__GRAS family transcription factorATHAM1_HAM1_LOM1__GRAS family transcription factor	SCL27 At2g45160 T14P1.3	PF03514;	Scarecrow-like protein 27 (AtSCL27) (GRAS family protein 14) (AtGRAS-14)	-2.19183	-3.3243	2.22846	1.096
AT2G45410	LBD19__LOB domain-containing protein 19LBD19__LOB domain-containing protein 19	LBD19 ASL23 At2g45410 F4L23.8	PF03195;	LOB domain-containing protein 19 (ASYMMETRIC LEAVES 2-like protein 23) (AS2-like protein 23)	-1.70117	-0.093975	6.54341	8.15061
AT2G45480	AtGRF9_GRF9__growth-regulating factor 9AtGRF9_GRF9__growth-regulating factor 9	GRF9 At2g45480 F17K2.27 F4L23.1	PF08880;PF08879;	Growth-regulating factor 9 (AtGRF9) (Transcription activator GRF9)	-1.05508	1.82992	0.57996	3.46496
At2g45800	PLIM2a__GATA type zinc finger transcription factor family proteinPLIM2a__GATA type zinc finger transcription factor family protein	PLIM2A PLIM2 At2g45800 F4I18.22	PF00412;	LIM domain-containing protein PLIM2a (Pollen-expressed LIM protein 2) (AtPLIM2)	-4.09668	4.22987	-1.32135	7.00519
AT2G46270	GBF3__G-box binding factor 3GBF3__G-box binding factor 3	GBF3 BZIP55 At2g46270 T3F17.8	PF00170;PF07777;	G-box-binding factor 3 (bZIP transcription factor 55) (AtbZIP55)	-3.29026	-1.09353	-1.55535	0.641374
AT2G46770	ANAC043_NST1__NAC (No Apical Meristem) domain transcriptional regulator superfamily proteinANAC043_NST1__NAC (No Apical Meristem) domain transcriptional regulator superfamily protein	NAC043 EMB2301 NST1 At2g46770 F19D11.5	PF02365;	NAC domain-containing protein 43 (ANAC043) (Protein EMBRYO DEFECTIVE 2301) (Protein NAC SECONDARY WALL THICKENING PROMOTING FACTOR 1)	0.948717	-0.583404	5.15929	3.62717
AT2G46830	AtCCA1_CCA1__circadian clock associated 1AtCCA1_CCA1__circadian clock associated 1	CCA1 At2g46830 F19D11	PF00249;	Protein CCA1 (MYB-related transcription factor CCA1) (Protein CIRCADIAN CLOCK ASSOCIATED 1)	1.42773	3.8412	-4.3683	-1.95483
AT2G46970	PIL1__phytochrome interacting factor 3-like 1PIL1__phytochrome interacting factor 3-like 1	PIL1 BHLH124 EN110 At2g46970 F14M4.20	PF00010;	Transcription factor PIL1 (Basic helix-loop-helix protein 124) (AtbHLH124) (bHLH 124) (Protein PHYTOCHROME INTERACTING FACTOR 3-LIKE 1) (Transcription factor EN 110) (bHLH transcription factor bHLH124)	-0.530068	3.17581	0.01373	0.399628
AT2G46990	IAA20__indole-3-acetic acid inducible 20IAA20__indole-3-acetic acid inducible 20	IAA20 At2g46990 F14M4.18	PF02309;	Auxin-responsive protein IAA20 (Indoleacetic acid-induced protein 20)	-1.59772	0.043285	1.78825	3.42926
AT2G47210	myb-like transcription factor family proteinmyb-like transcription factor family protein	SWC4 At2g47210 T8I13.5	PF05499;PF16282;	SWR1-complex protein 4	7.70182	1.23045	-1.03881	-7.51017
AT2G47460	ATMYB12_MYB12_PFG1__myb domain protein 12ATMYB12_MYB12_PFG1__myb domain protein 12	MYB12 PFG1 At2g47460 T30B22.24	PF00249;	Transcription factor MYB12 (Myb-related protein 12) (AtMYB12) (Protein PRODUCTION OF FLAVONOL GLYCOSIDES 1)	-3.70776	-2.80766	7.11319	8.01328
AT2G47620	ATSWI3A_CHB1_SWI3A__SWITCH/sucrose nonfermenting 3AATSWI3A_CHB1_SWI3A__SWITCH/sucrose nonfermenting 3A	SWI3A CHB1 At2g47620 T30B22.7	PF00249;PF04433;PF16495;	SWI/SNF complex subunit SWI3A (AtSWI3A) (Transcription regulatory protein SWI3A)	9.69378	2.24674	-2.53798	-9.98501
AT3G01140	AtMYB106_MYB106_NOK__myb domain protein 106AtMYB106_MYB106_NOK__myb domain protein 106	MYB106 NOK At3g01140 T4P13.17	PF00249;	Transcription factor MYB106 (Myb-related protein 106) (AtMYB106) (Transcription factor NOEK)	-7.84219	1.4137	0.581501	9.83739
AT3G01220	ATHB20_HB20__homeobox protein 20ATHB20_HB20__homeobox protein 20	ATHB-20 At3g01220 T4P13.9	PF02183;PF00046;	Homeobox-leucine zipper protein ATHB-20 (HD-ZIP protein ATHB-20) (Homeodomain transcription factor ATHB-20)	0.97572	3.75544	-3.51379	-0.734067
AT3G01460	ATMBD9_MBD9__methyl-CPG-binding domain 9ATMBD9_MBD9__methyl-CPG-binding domain 9	MBD9 At3g01460 F4P13.1 T13O15.10	PF05965;PF05964;PF01429;PF00628;PF15612;PF15613;	Methyl-CpG-binding domain-containing protein 9 (AtMBD9) (MBD09) (EC 2.3.1.48) (Histone acetyl transferase MBD9) (Methyl-CpG-binding protein MBD9)	-1.18418	4.19207	-6.84304	-1.46679
AT3G01600	NAC044_anac044__NAC domain containing protein 44NAC044_anac044__NAC domain containing protein 44	NAC044 anac044 At3g01600 F4P13.14 F4P13_14	PF02365;	NAC domain containing protein 44	3.89653	6.26409	0.0368	2.40436
AT3G02310	AGL4_SEP2__K-box region and MADS-box transcription factor family protein AGL4_SEP2__K-box region and MADS-box transcription factor family protein	SEP2 AGL4 At3g02310 F14P3.4	PF01486;PF00319;	Developmental protein SEPALLATA 2 (Agamous-like MADS-box protein AGL4)	-5.48128	0.437427	1.74821	7.66693
AT3G02790	MBS1__zinc finger (C2H2 type) family proteinMBS1__zinc finger (C2H2 type) family protein	MBS1 METHYLENE BLUE SENSITIVITY 1 At3g02790 F13E7.27 F13E7_27	-	AT3g02790/F13E7_27 (F13E7.27 protein) (Zinc finger (C2H2 type) family protein)	0.409696	-4.7542	6.62016	1.45626
AT3G02990	ATHSFA1E_HSFA1E__heat shock transcription factor A1EATHSFA1E_HSFA1E__heat shock transcription factor A1E	HSFA1E HSF06 HSF2 At3g02990 F13E7.6	PF00447;	Heat stress transcription factor A-1e (AtHsfA1e) (AtHsf-06) (Heat shock factor protein 2) (HSF 2) (Heat shock transcription factor 2) (HSTF 2)	0.321546	4.14329	-4.52403	-0.059196
AT3G03200	NAC045_anac045__NAC domain containing protein 45NAC045_anac045__NAC domain containing protein 45	NAC045 At3g03200 T17B22.11	PF02365;	NAC domain-containing protein 45	-1.57751	-0.254072	5.6893	7.01275
AT3G04030	MYR2__Homeodomain-like superfamily proteinMYR2__Homeodomain-like superfamily protein	MYR2 NSR1 PHL9 At3g04030 T11I18.14	PF14379;PF00249;	Myb-related protein 2 (Myb family transcription factor PHL9) (Protein NITROGEN STARVATION RESPONSE 1) (AtNSR1) (Protein PHR1-LIKE 9)	-5.02693	-2.39121	-3.10276	-0.467049
AT3G04070	ANAC047_NAC047_SHG__NAC domain containing protein 47ANAC047_NAC047_SHG__NAC domain containing protein 47	NAC047 NAC47 SHYG At3g04070	PF02365;	NAC transcription factor 47 (NAC domain-containing protein 47) (ANAC047) (Protein SPEEDY HYPONASTIC GROWTH)	0.067911	2.91429	-3.06934	-0.222958
AT3G05380	ALY2_ATALY2__DIRP ;Myb-like DNA-binding domainALY2_ATALY2__DIRP ;Myb-like DNA-binding domain	ALY2 At3g05380 F22F7.18 T12H1.35	PF06584;	Protein ALWAYS EARLY 2 (AtALY2)	-7.23414	1.16107	-3.9349	4.4603
AT3G06120	MUTE__basic helix-loop-helix (bHLH) DNA-binding superfamily proteinMUTE__basic helix-loop-helix (bHLH) DNA-binding superfamily protein	MUTE BHLH45 EN20 At3g06120 F28L1.6	PF00010;	Transcription factor MUTE (Basic helix-loop-helix protein 45) (AtbHLH45) (bHLH 45) (Transcription factor EN 20) (bHLH transcription factor bHLH045)	4.73813	5.42139	4.00351	4.68677
AT3G06220	AP2/B3-like transcriptional factor family proteinAP2/B3-like transcriptional factor family protein	At3g06220 F28L1.16	PF02362;	B3 domain-containing protein At3g06220	0.62699	2.38113	2.15789	3.91204
AT3G09230	AtMYB1_MYB1__myb domain protein 1AtMYB1_MYB1__myb domain protein 1	MYB1 At3g09230 F3L24.10	PF00249;	Transcription factor MYB1 (Myb-related protein 1) (AtMYB1)	2.1262	5.25031	-1.95239	1.17171
AT3G09370	AtMYB3R3_MYB3R-3__myb domain protein 3r-3AtMYB3R3_MYB3R-3__myb domain protein 3r-3	MYB3R3 At3g09370 F3L24.24	PF00249;	Transcription factor MYB3R-3 (Myb-related protein 3R-3)	4.3648	5.10473	-1.48966	-0.749722
AT3G09600	LCL5_RVE8__Homeodomain-like superfamily proteinLCL5_RVE8__Homeodomain-like superfamily protein	RVE8 LCL5 At3g09600 F11F8.19	PF00249;	Protein REVEILLE 8 (MYB-like transcription factor) (Protein LHY-CCA1-like 5)	5.13792	1.27197	-1.02108	-4.88703
AT3G10000	EDA31__Homeodomain-like superfamily proteinEDA31__Homeodomain-like superfamily protein	EDA31 At3g10000	-	Homeodomain-like superfamily protein	3.06278	2.78472	-0.858437	-1.1365
AT3G10113	Homeodomain-like superfamily proteinHomeodomain-like superfamily protein	RVE7L At3g10113 T22K18	PF00249;	Protein REVEILLE 7-like	4.86711	5.94417	-2.3195	-1.24244
AT3G10470	C2H2-type zinc finger family proteinC2H2-type zinc finger family protein	F18K10.4 F13M14.25 At3g10470	-	C2H2-type zinc finger family protein (F18K10.4 protein) (Putative uncharacterized protein At3g10470) (Putative uncharacterized protein F13M14.25)	3.68681	1.00704	0.590483	-2.08928
AT3G10490	ANAC051_ANAC052_NAC052__NAC domain containing protein 52ANAC051_ANAC052_NAC052__NAC domain containing protein 52	NAC052 ANAC051 ANAC052 At3g10490	PF02365;	NAC domain containing protein 52	-0.523666	1.15687	-3.12166	-1.44113
AT3G10590	Duplicated homeodomain-like superfamily proteinDuplicated homeodomain-like superfamily protein	F13M14.12 F18K10.19 At3g10590	PF00249;	Duplicated homeodomain-like superfamily protein (I-box binding factor, putative) (MYB transcription factor) (Myb family transcription factor) (Putative uncharacterized protein F13M14.12)	-6.18611	-0.663311	2.1613	7.6841
AT3G10595	Duplicated homeodomain-like superfamily proteinDuplicated homeodomain-like superfamily protein	F18K10.20 At3g10595	-	At3g10595 (Duplicated homeodomain-like superfamily protein) (I-box binding factor, putative)	-0.220838	-0.026572	1.51608	4.63178
AT3G11200	AL2__alfin-like 2AL2__alfin-like 2	AL2 At3g11200 F11B9.12 F9F8.2	PF12165;PF00628;	PHD finger protein ALFIN-LIKE 2 (Protein AL2) [Cleaved into: PHD finger protein ALFIN-LIKE 2, N-terminally processed]	-0.111805	-1.80527	3.52297	1.8295
AT3G11280	Duplicated homeodomain-like superfamily proteinDuplicated homeodomain-like superfamily protein	F11B9.1 MYB-LIKE PROTEIN TF2 At3g11280	PF00249;	Duplicated homeodomain-like superfamily protein (MYB transcription factor) (MYB-family transcription factor, putative; alternative splicing isoform 2 of 2;71559-70643 (Myb-family transcription factor, putative; alternative splicing isoform 1 of 2;71559-70643)) (Putative MYB-family transcription factor)	6.35035	1.32081	-0.464844	-5.49438
AT3G11440	ATMYB65_MYB65__myb domain protein 65ATMYB65_MYB65__myb domain protein 65	MYB65 At3g11440 F24K9.11	PF00249;	Transcription factor MYB65 (Myb-related protein 65) (AtMYB65)	11.1484	2.48687	-0.491118	-9.15265
AT3G11450	DnaJ domain ;Myb-like DNA-binding domainDnaJ domain ;Myb-like DNA-binding domain	At3g11450	PF00226;PF00249;	DnaJ and Myb-like DNA-binding domain-containing protein	13.0876	7.78587	-6.03172	-11.3335
AT3G12250	BZIP45_TGA6__TGACG motif-binding factor 6BZIP45_TGA6__TGACG motif-binding factor 6	TGA6 BZIP45 At3g12250 F28J15.6 MQC3.8	PF00170;PF14144;	Transcription factor TGA6 (bZIP transcription factor 45) (AtbZIP45)	-4.38762	-1.35371	-3.01472	0.01919
At3g12560	ATTBP2_TRFL9__TRF-like 9ATTBP2_TRFL9__TRF-like 9	TRP3 TBP2 TRFL9 At3g12560 T2E22.13	-	Telomere repeat-binding protein 3 (Protein TRF-LIKE 9) (Telomeric DNA-binding protein 2) (AtTBP2)	3.5037	4.63181	-1.52266	-0.394549
AT3G12730	Homeodomain-like superfamily proteinHomeodomain-like superfamily protein	PHL12 At3g12730 MBK21.9	PF14379;PF00249;	Myb family transcription factor PHL12 (Protein PHR1-LIKE 12)	-11.1866	-10.6022	0.441975	1.02642
AT3G12820	AtMYB10_MYB10__myb domain protein 10AtMYB10_MYB10__myb domain protein 10	MYB10 AtMYB10 myb domain protein 10 At3g12820	PF00249;	Myb domain protein 10	-2.45802	0.493245	1.41077	4.36203
AT3G13840	GRAS family transcription factorGRAS family transcription factor	SCL29 At3g13840 MCP4.6	PF03514;	Scarecrow-like protein 29 (AtSCL29) (GRAS family protein 16) (AtGRAS-16)	0.143271	-0.757088	3.9686	3.06824
AT3G13960	AtGRF5_GRF5__growth-regulating factor 5AtGRF5_GRF5__growth-regulating factor 5	GRF5 At3g13960 MDC16.8	PF08880;PF08879;	Growth-regulating factor 5 (AtGRF5) (Transcription activator GRF5)	-1.55776	1.19887	1.38373	4.14036
AT3G14740	RING/FYVE/PHD zinc finger superfamily proteinRING/FYVE/PHD zinc finger superfamily protein	At3g14740	PF00628;	Putative uncharacterized protein At3g14740 (RING/FYVE/PHD zinc finger superfamily protein)	2.5958	3.03988	2.11695	2.56103
AT3G14980	IDM1_ROS4__Acyl-CoA N-acyltransferase with RING/FYVE/PHD-type zinc finger proteinIDM1_ROS4__Acyl-CoA N-acyltransferase with RING/FYVE/PHD-type zinc finger protein	IDM1 ROS4 At3g14980 K15M2.12	PF16135;PF00628;	Increased DNA methylation 1 (Histone H3 acetyltransferase IDM1) (EC 2.3.1.-) (Protein ROS4) (Repressor of silencing 4)	0.336115	4.01507	-4.64771	-0.968755
AT3G15210	ATERF-4_ATERF4_ERF4_RAP2.5__ethylene responsive element binding factor 4ATERF-4_ATERF4_ERF4_RAP2.5__ethylene responsive element binding factor 4	ERF4 ERF-4 ERF078 RAP2-5 At3g15210 K7L4.1	PF00847;	Ethylene-responsive transcription factor 4 (AtERF4) (Ethylene-responsive element-binding factor 4) (EREBP-4) (Protein RELATED TO APETALA2 5)	-0.029394	-2.65467	3.73382	1.10854
AT3G16160	Tesmin/TSO1-like CXC domain-containing proteinTesmin/TSO1-like CXC domain-containing protein	TCX8 At3g16160 MSL1.20	PF03638;	Protein tesmin/TSO1-like CXC 8 (AtTCX8)	-1.4405	-4.03073	-1.75043	-4.34066
AT3G16350	Homeodomain-like superfamily proteinHomeodomain-like superfamily protein	At3g16350 T2O4.10	PF00249;	At3g16350 (Homeodomain-like superfamily protein)	-3.05319	-1.03062	0.966982	2.98955
AT3G16940	calmodulin binding;transcription regulatorscalmodulin binding;transcription regulators	CMTA6 SR3 At3g16940 K14A17.29 K14A17_6	PF12796;PF03859;PF00612;PF01833;	Calmodulin-binding transcription activator 6 (Ethylene-induced calmodulin-binding protein 5) (EICBP5) (Ethylene-induced calmodulin-binding protein e) (EICBP.e) (Signal-responsive protein 3)	-2.25785	0.040142	-3.9199	-1.62191
AT3G17609	HYH__HY5-homologHYH__HY5-homolog	HYH BZIP64 At3g17609 MKP6.27	PF00170;	Transcription factor HY5-like (HY5 homolog) (bZIP transcription factor 64) (AtbZIP64)	-3.4767	-1.9119	-0.457512	1.10728
At3g17860	JAI3_JAZ3_TIFY6B__jasmonate-zim-domain protein 3JAI3_JAZ3_TIFY6B__jasmonate-zim-domain protein 3	TIFY6B JAI3 JAZ3 At3g17860 MEB5.8	PF09425;PF06200;	Protein TIFY 6B (Jasmonate ZIM domain-containing protein 3) (Protein JASMONATE INSENSITIVE 3)	8.63163	-0.649565	2.37595	-6.90524
AT3G18100	AtMYB4R1_MYB4R1__myb domain protein 4r1AtMYB4R1_MYB4R1__myb domain protein 4r1	MYB4R1 AtMYB4R1 myb domain protein 4R1 myb domain protein 4r1 At3g18100	PF00249;	Myb domain protein 4r1	-1.99055	-0.053008	-3.81853	-1.88098
AT3G18550	ATTCP18_AtBRC1_BRC1_TCP18__TCP family transcription factor ATTCP18_AtBRC1_BRC1_TCP18__TCP family transcription factor	TCP18 BRC1 TBL1 At3g18550 K24M9.4	PF03634;	Transcription factor TCP18 (Protein BRANCHED 1) (Protein TEOSINTE BRANCHED 1-LIKE 1)	-1.20821	2.31298	-3.63662	-0.115424
AT3G19290	ABF4_AREB2__ABRE binding factor 4ABF4_AREB2__ABRE binding factor 4	ABF4 AREB2 BZIP38 At3g19290 MVI11.7	PF00170;	ABSCISIC ACID-INSENSITIVE 5-like protein 7 (ABA-responsive element-binding protein 2) (Abscisic acid responsive elements-binding factor 4) (ABRE-binding factor 4) (bZIP transcription factor 38) (AtbZIP38)	-4.55932	-1.74824	-10.0718	-7.2607
AT3G19510	HAT3.1__Homeodomain-like protein with RING/FYVE/PHD-type zinc finger domainHAT3.1__Homeodomain-like protein with RING/FYVE/PHD-type zinc finger domain	HAT3.1 At3g19510 MLD14.25 MLD14.37	PF00046;PF00628;	Homeobox protein HAT3.1	-0.914821	1.59842	-5.35769	-2.84445
AT3G20310	ATERF-7_ATERF7_ERF7__ethylene response factor 7ATERF-7_ATERF7_ERF7__ethylene response factor 7	ERF7 ERF-7 ERF083 At3g20310 MQC12.5	PF00847;	Ethylene-responsive transcription factor 7 (AtERF7) (Ethylene-responsive element-binding factor 7) (EREBP-7)	-0.720251	-2.50938	3.20868	1.41955
AT3G20640	basic helix-loop-helix (bHLH) DNA-binding superfamily proteinbasic helix-loop-helix (bHLH) DNA-binding superfamily protein	BHLH123 EN63 At3g20640 F3H11.2	-	Transcription factor bHLH123 (Basic helix-loop-helix protein 123) (AtbHLH123) (bHLH 123) (Transcription factor EN 63) (bHLH transcription factor bHLH123)	2.0703	3.56365	-1.28489	0.208455
AT3G20750	GATA29__GATA transcription factor 29GATA29__GATA transcription factor 29	GATA29 At3g20750 MOE17.6	PF00320;	GATA transcription factor 29	-6.51799	-0.185318	-0.319487	1.56954
AT3G20770	AtEIN3_EIN3__Ethylene insensitive 3 family proteinAtEIN3_EIN3__Ethylene insensitive 3 family protein	EIN3 At3g20770 MOE17.8	-	Protein ETHYLENE INSENSITIVE 3	-0.472772	2.38195	-3.0212	-0.166474
AT3G20810	JMJ30_JMJD5__2-oxoglutarate (2OG) and Fe(II)-dependent oxygenase superfamily proteinJMJ30_JMJD5__2-oxoglutarate (2OG) and Fe(II)-dependent oxygenase superfamily protein	JMJ30 JMJD5 At3g20810 MOE17.12	-	Lysine-specific demethylase JMJ30 (AtJMJ30) (EC 1.14.11.-) (JmjC domain-containing protein 30) (Jumonji domain-containing protein 5) (AtJMJD5)	6.26013	0.982592	-1.14325	-6.42078
AT3G21330	basic helix-loop-helix (bHLH) DNA-binding superfamily proteinbasic helix-loop-helix (bHLH) DNA-binding superfamily protein	BHLH87 EN121 At3g21330 MHC9.1	PF00010;	Transcription factor bHLH87 (Basic helix-loop-helix protein 87) (AtbHLH87) (bHLH 87) (Transcription factor EN 121) (bHLH transcription factor bHLH087)	1.92087	4.34486	-1.87232	0.551667
AT3G22780	ATTSO1_TSO1__Tesmin/TSO1-like CXC domain-containing proteinATTSO1_TSO1__Tesmin/TSO1-like CXC domain-containing protein	TSO1 At3g22780 MWI23.15	PF03638;	CRC domain-containing protein TSO1	-0.01663	3.94662	-3.88729	-0.035361
AT3G23230	AtERF98_AtTDR1_ERF98_TDR1__Integrase-type DNA-binding superfamily proteinAtERF98_AtTDR1_ERF98_TDR1__Integrase-type DNA-binding superfamily protein	ERF098 At3g23230 K14B15.14	PF00847;	Ethylene-responsive transcription factor ERF098	1.65216	-1.20681	4.30379	1.44482
AT3G24870	Helicase/SANT-associated, DNA binding proteinHelicase/SANT-associated, DNA binding protein	EAF1B At3g24870 K7P8.16	PF07529;	Chromatin modification-related protein EAF1 B (ESA1-associated factor 1 B)	-2.91276	3.00825	-5.08769	0.833317
AT3G27220	Galactose oxidase/kelch repeat superfamily proteinGalactose oxidase/kelch repeat superfamily protein	At3g27220 K17E12.4	-	Kelch repeat-containing protein At3g27220	6.73735	-0.223859	0.126795	-6.83441
AT3G27700	zinc finger (CCCH-type) family protein / RNA recognition motif (RRM)-containing proteinzinc finger (CCCH-type) family protein / RNA recognition motif (RRM)-containing protein	At3g27700 MGF10.11	PF00076;	Zinc finger CCCH domain-containing protein 41 (AtC3H41)	-0.187895	6.54273	-3.63395	3.09668
AT3G27810	ATMYB21_ATMYB3_MYB21__myb domain protein 21ATMYB21_ATMYB3_MYB21__myb domain protein 21	MYB21 MYB3 At3g27810 MGF10.23	PF00249;	Transcription factor MYB21 (Myb homolog 3) (AtMyb3) (Myb-related protein 21) (AtMYB21)	-7.75975	-1.40501	3.56741	9.92215
AT3G27920	ATGL1_ATMYB0_GL1_MYB0__myb domain protein 0ATGL1_ATMYB0_GL1_MYB0__myb domain protein 0	GL1 MYB0 At3g27920 K16N12.17	PF00249;	Trichome differentiation protein GL1 (Myb-related protein 0) (AtMYB0) (Protein GLABRA 1) (Protein GLABROUS 1) (R2R3-MYB transcription factor GL1)	-10.0161	0.257511	0.20924	-0.162949
AT3G28470	ATMYB35_MYB35_TDF1__Duplicated homeodomain-like superfamily proteinATMYB35_MYB35_TDF1__Duplicated homeodomain-like superfamily protein	MYB35 TDF1 At3g28470 MFJ20.16	PF00249;	Transcription factor MYB35 (Myb-related protein 35) (AtMYB35) (Protein DEFECTIVE IN TAPETAL DEVELOPMENT AND FUNCTION 1)	0.40948	-0.004351	-0.708614	5.95036
AT3G28910	ATMYB30_MYB30__myb domain protein 30ATMYB30_MYB30__myb domain protein 30	MYB30 hsr1 At3g28910 MLD15.8	PF00249;	Transcription factor MYB30 (Myb-related protein 30) (AtMYB30)	3.97228	0.684106	1.33317	-1.955
AT3G30530	ATBZIP42_bZIP42__basic leucine-zipper 42ATBZIP42_bZIP42__basic leucine-zipper 42	bZIP42 ATBZIP42 basic leucine-zipper 42 At3g30530	PF00170;	Basic leucine-zipper 42 (Putative uncharacterized protein At3g30530)	-10.5144	-4.57145	3.93963	9.8826
AT3G45150	TCP16__TCP domain protein 16TCP16__TCP domain protein 16	TCP16 At3g45150 T14D3.90	PF03634;	Transcription factor TCP16	-0.014442	0.092574	-0.385719	5.76728
AT3G45610	DOF6__Dof-type zinc finger DNA-binding family proteinDOF6__Dof-type zinc finger DNA-binding family protein	DOF3.2 DOF6 At3g45610 F9K21.190	PF02701;	Dof zinc finger protein DOF3.2 (AtDOF3.2)	-0.930291	-0.604798	2.75999	3.08548
AT3G46070	C2H2-type zinc finger family proteinC2H2-type zinc finger family protein	F12M12_40 At3g46070	-	C2H2-type zinc finger family protein (Putative uncharacterized protein At3g46070) (Zinc finger family protein) (Zinc finger-like protein)	2.21259	3.28303	-1.33687	-0.266424
AT3G46130	ATMYB48_ATMYB48-1_ATMYB48-2_ATMYB48-3_MYB48__myb domain protein 48ATMYB48_ATMYB48-1_ATMYB48-2_ATMYB48-3_MYB48__myb domain protein 48	MYB48 At3g46130 F12M12.100	PF00249;	Transcription factor MYB48 (Myb-related protein 48) (AtMYB48)	3.46732	3.6365	-3.61623	-3.44705
AT3G47890	Ubiquitin carboxyl-terminal hydrolase-related proteinUbiquitin carboxyl-terminal hydrolase-related protein	At3g47890	PF04781;PF04780;PF00443;	Ubiquitin carboxyl-terminal hydrolase-related protein	0.052887	2.60564	-4.18735	-1.6346
AT3G48430	JMJ12_REF6__relative of early flowering 6JMJ12_REF6__relative of early flowering 6	REF6 JMJ12 PKDM9A At3g48430 T29H11_50	PF02373;PF02375;	Lysine-specific demethylase REF6 (EC 1.14.11.-) (Jumonji domain-containing protein 12) (Lysine-specific histone demethylase REF6) (Protein RELATIVE OF EARLY FLOWERING 6)	-7.94809	2.61861	-4.4244	6.1423
AT3G48920	AtMYB45_MYB45__myb domain protein 45AtMYB45_MYB45__myb domain protein 45	T2J13.240 AtMYB45 myb domain protein 45 MYB45 At3g48920	PF00249;	MYB transcription factor (Myb domain protein 45) (Myb-like protein)	-0.19448	2.28426	-3.61437	-1.13564
AT3G49760	AtbZIP5_bZIP5__basic leucine-zipper 5AtbZIP5_bZIP5__basic leucine-zipper 5	bZIP5 AtbZIP5 basic leucine-zipper 5 At3g49760	PF07716;	At3g49760 (BZIP transcription factor AtbZip5) (Basic leucine-zipper 5)	-2.45364	1.7901	-5.02612	-0.782388
AT3G49950	GRAS family transcription factorGRAS family transcription factor	SCL32 At3g49950 F3A4.30	PF03514;	Scarecrow-like protein 32 (AtSCL32) (GRAS family protein 18) (AtGRAS-18)	0.075093	1.23239	2.25121	3.4085
AT3G50060	MYB77__myb domain protein 77MYB77__myb domain protein 77	F3A4.140 myb domain protein 77 MYB77 At3g50060	PF00249;	AT3g50060/F3A4_140 (MYB transcription factor) (Myb domain protein 77) (R2R3-MYB transcription factor)	7.14293	-1.01961	2.46043	-5.70211
AT3G50330	HEC2__basic helix-loop-helix (bHLH) DNA-binding superfamily proteinHEC2__basic helix-loop-helix (bHLH) DNA-binding superfamily protein	HEC2 BHLH37 EN117 At3g50330 F11C1.170	PF00010;	Transcription factor HEC2 (Basic helix-loop-helix protein 37) (AtbHLH37) (bHLH 37) (Protein HECATE 2) (Transcription factor EN 117) (bHLH transcription factor bHLH037)	-0.844209	2.11424	-3.0639	-0.105458
AT3G51120	DNA binding;zinc ion binding;nucleic acid binding;nucleic acid bindingDNA binding;zinc ion binding;nucleic acid binding;nucleic acid binding	At3g51120 F24M12.160	PF02213;PF03126;PF02201;PF00642;	Zinc finger CCCH domain-containing protein 44 (AtC3H44)	-2.50297	1.69755	-5.55703	-1.35651
AT3G51910	AT-HSFA7A_HSFA7A__heat shock transcription factor A7AAT-HSFA7A_HSFA7A__heat shock transcription factor A7A	HSFA7A HSF09 At3g51910 F4F15.20	PF00447;	Heat stress transcription factor A-7a (AtHsfA7a) (AtHsf-09)	-2.41046	-0.624233	4.59192	6.37814
AT3G51960	ATBZIP24_BZIP24__basic leucine zipper 24ATBZIP24_BZIP24__basic leucine zipper 24	BZIP24 At3g51960 F4F15.70	PF07716;	Basic leucine zipper 24 (AtbZIP24) (bZIP protein 24)	-3.39752	-1.88408	-0.271358	1.24209
AT3G52250	Duplicated homeodomain-like superfamily proteinDuplicated homeodomain-like superfamily protein	At3g52250	PF00249;	Duplicated homeodomain-like superfamily protein	-0.131406	3.21813	-4.28964	-0.940111
AT3G53200	AtMYB27_MYB27__myb domain protein 27AtMYB27_MYB27__myb domain protein 27	MYB27 At3g53200 T4D2.130	PF00249;	Transcription factor MYB27 (Myb-related protein 27) (AtMYB27)	-14.9688	-0.142993	-0.112056	2.6338
AT3G54340	AP3_ATAP3__K-box region and MADS-box transcription factor family protein AP3_ATAP3__K-box region and MADS-box transcription factor family protein	AP3 At3g54340 T12E18_30	PF01486;PF00319;	Floral homeotic protein APETALA 3	-4.17714	0.033388	2.73525	6.94579
AT3G55770	WLIM2b__GATA type zinc finger transcription factor family proteinWLIM2b__GATA type zinc finger transcription factor family protein	WLIM2B At3g55770 F1I16.180	PF00412;	LIM domain-containing protein WLIM2b (Widely-expressed LIM protein 2B)	15.8758	1.64002	1.20809	-13.0277
AT3G56220	transcription regulatorstranscription regulators	At3g56220	-	Transcription regulator	0.036923	-1.81397	5.05725	3.20636
At3g56560	NAC065_anac065__NAC domain containing protein 65NAC065_anac065__NAC domain containing protein 65	T5P19_210 anac065 NAC065 At3g56560	PF02365;	NAC domain containing protein 65 (Putative uncharacterized protein T5P19_210)	0.309603	0.235154	-5.00749	-0.334384
AT3G56970	BHLH038_ORG2_bHLH38__basic helix-loop-helix (bHLH) DNA-binding superfamily proteinBHLH038_ORG2_bHLH38__basic helix-loop-helix (bHLH) DNA-binding superfamily protein	ORG2 BHLH38 EN8 At3g56970 F24I3.50	PF00010;	Transcription factor ORG2 (Basic helix-loop-helix protein 38) (AtbHLH38) (bHLH 38) (OBP3-responsive gene 2) (Transcription factor EN 8) (bHLH transcription factor bHLH038)	-2.48026	-0.786556	2.44501	4.13871
AT3G56980	BHLH039_ORG3_bHLH39__basic helix-loop-helix (bHLH) DNA-binding superfamily proteinBHLH039_ORG3_bHLH39__basic helix-loop-helix (bHLH) DNA-binding superfamily protein	ORG3 BHLH39 EN9 At3g56980 F24I3.60	PF00010;	Transcription factor ORG3 (Basic helix-loop-helix protein 39) (AtbHLH39) (bHLH 39) (OBP3-responsive gene 3) (Transcription factor EN 9) (bHLH transcription factor bHLH039)	0.23581	-0.313684	3.17386	3.24445
AT3G57390	AGL18__AGAMOUS-like 18AGL18__AGAMOUS-like 18	AGL18 At3g57390 F28O9.240	PF01486;PF00319;	Agamous-like MADS-box protein AGL18	10.8188	0.66735	0.362705	-9.78873
AT3G57980	DNA-binding bromodomain-containing proteinDNA-binding bromodomain-containing protein	At3g57980	PF00439;PF00249;	DNA-binding bromodomain-containing protein	-5.23884	3.15305	-5.72633	2.66557
AT3G58680	ATMBF1B_MBF1B__multiprotein bridging factor 1BATMBF1B_MBF1B__multiprotein bridging factor 1B	MBF1B At3g58680 T20N10.30	PF01381;PF08523;	Multiprotein-bridging factor 1b	5.25485	0.959502	0.579178	-3.71617
AT3G59580	NLP9__Plant regulator RWP-RK family proteinNLP9__Plant regulator RWP-RK family protein	NLP9 At3g59580 T16L24.130	PF00564;PF02042;	Protein NLP9 (AtNLP9) (NIN-like protein 9) (Nodule inception protein-like protein 8)	0.073788	3.15984	-4.51745	-1.4314
AT3G60030	SPL12__squamosa promoter-binding protein-like 12SPL12__squamosa promoter-binding protein-like 12	SPL12 At3g60030 T2O9.10	PF03110;	Squamosa promoter-binding-like protein 12	-0.288642	3.57503	-4.27488	-0.411208
AT3G60460	DUO1__myb-like HTH transcriptional regulator family proteinDUO1__myb-like HTH transcriptional regulator family protein	DUO1 MYB125 At3g60460 T8B10.120	PF00249;	Transcription factor DUO1 (Myb-related protein 125) (AtMYB125) (Protein DUO POLLEN 1)	-8.24118	-3.07956	-1.76492	3.3967
AT3G60490	Integrase-type DNA-binding superfamily proteinIntegrase-type DNA-binding superfamily protein	ERF035 At3g60490 T8B10.150	PF00847;	Ethylene-responsive transcription factor ERF035	0.706087	-2.47793	4.21535	1.03133
AT3G61120	AGL13__AGAMOUS-like 13AGL13__AGAMOUS-like 13	AGL13 At3g61120 T20K12.20	PF01486;PF00319;	Agamous-like MADS-box protein AGL13	-8.22798	-0.010469	-0.292984	3.47268
AT3G61250	AtMYB17_LMI2_MYB17__myb domain protein 17AtMYB17_LMI2_MYB17__myb domain protein 17	MYB17 LMI2 At3g61250 T20K12.150	PF00249;	Transcription factor MYB41 (Myb-related protein 41) (AtMYB41) (Protein LATE MERISTEM IDENTITY 2)	-1.8401	0.793079	2.49301	5.12619
AT3G62090	PIF6_PIL2__phytochrome interacting factor 3-like 2PIF6_PIL2__phytochrome interacting factor 3-like 2	PIF6 BHLH132 EN111 PIL2 At3g62090 T17J13.50	PF00010;	Transcription factor PIF6 (Basic helix-loop-helix protein 132) (AtbHLH132) (bHLH 132) (Protein PHYTOCHROME INTERACTING FACTOR 3-LIKE 2) (Protein PHYTOCHROME-INTERACTING FACTOR 6) (Transcription factor EN 111) (bHLH transcription factor bHLH132)	-1.24865	3.70705	-5.63372	-0.67802
AT3G62240	RING/U-box superfamily proteinRING/U-box superfamily protein	T17J13.200 At3g62240	-	At3g62240 (Putative zinc-finger protein) (RING/U-box superfamily protein)	-2.74236	1.40228	-5.26756	-1.12291
AT3G62610	ATMYB11_MYB11_PFG2__myb domain protein 11ATMYB11_MYB11_PFG2__myb domain protein 11	MYB11 PFG2 At3g62610 F26K9.40	PF00249;	Transcription factor MYB11 (Myb-related protein 11) (AtMYB11) (Protein PRODUCTION OF FLAVONOL GLYCOSIDES 2)	4.94318	-4.34054	0.319368	-0.262748
AT4G00210	LBD31__LOB domain-containing protein 31LBD31__LOB domain-containing protein 31	LBD31 ASL22 At4g00210 F6N15.25	PF03195;	LOB domain-containing protein 31 (ASYMMETRIC LEAVES 2-like protein 22) (AS2-like protein 22)	3.6854	2.15035	-1.1166	-2.65165
AT4G00260	MEE45__Transcriptional factor B3 family proteinMEE45__Transcriptional factor B3 family protein	REM15.15 At4g00260 F5I10.15	PF02362;	Putative B3 domain-containing protein REM15 (Protein REPRODUCTIVE MERISTEM 15)	-0.341047	8.59858	-3.39286	0.221995
AT4G00480	ATMYC1_myc1__basic helix-loop-helix (bHLH) DNA-binding superfamily proteinATMYC1_myc1__basic helix-loop-helix (bHLH) DNA-binding superfamily protein	BHLH12 EN58 MYC1 At4g00480 F6N23.22	PF14215;	Transcription factor MYC1 (AtMYC1) (Basic helix-loop-helix protein 12) (AtbHLH12) (bHLH 12) (Transcription factor EN 58) (bHLH transcription factor bHLH012)	0.247718	4.13908	-1.86882	2.02254
AT4G00540	ATMYB3R2_MYB3R-2_MYB3R2_PC-MYB2__myb domain protein 3r2ATMYB3R2_MYB3R-2_MYB3R2_PC-MYB2__myb domain protein 3r2	MYB3R2 PC-MYB2 At4g00540 F6N23.19	PF00249;	Transcription factor MYB3R-2 (Myb-related protein 3R-2) (Plant c-MYB-like protein 2) (Protein PC-MYB2)	-10.4983	4.78356	-3.97489	11.307
AT4G00870	basic helix-loop-helix (bHLH) DNA-binding superfamily proteinbasic helix-loop-helix (bHLH) DNA-binding superfamily protein	BHLH14 EN33 At4g00870 A_TM018A10.7 T18A10.17	PF14215;PF00010;	Transcription factor bHLH14 (Basic helix-loop-helix protein 14) (AtbHLH14) (bHLH 14) (Transcription factor EN 33) (bHLH transcription factor bHLH014)	-0.512161	-0.107721	-0.497413	4.60817
AT4G01020	helicase domain-containing protein / IBR domain-containing protein / zinc finger protein-relatedhelicase domain-containing protein / IBR domain-containing protein / zinc finger protein-related	At4g01020 F3I3.40	PF00270;PF04408;PF00271;PF01485;PF07717;PF13445;	ATP-dependent RNA helicase DEAH11, chloroplastic (EC 3.6.4.13)	-2.52788	2.91387	-7.54777	-2.10601
AT4G01280	Homeodomain-like superfamily proteinHomeodomain-like superfamily protein	RVE5 At4g01280 F2N1.20	PF00249;	Protein REVEILLE 5	7.36806	4.15514	-2.52065	-5.73357
AT4G01350	Cysteine/Histidine-rich C1 domain family proteinCysteine/Histidine-rich C1 domain family protein	At4g01350 F2N1.27 F2N1_27	PF03107;	Cysteine/Histidine-rich C1 domain family protein	-0.093959	-0.850324	-3.20721	-3.96358
At4g01520	NAC067_anac067__NAC domain containing protein 67NAC067_anac067__NAC domain containing protein 67	NAC067 anac067 At4g01520 F11O4.3 F11O4_3	PF02365;	F11O4.3 (NAC domain containing protein 67) (Putative NAM-like protein)	-0.23866	3.36822	-4.07328	-0.466394
AT4G01540	ANAC068_NTM1__NAC with transmembrane motif1ANAC068_NTM1__NAC with transmembrane motif1	NAC68 NTL12 NTM1 At4g01540 F11O4.4	PF02365;	NAC domain-containing protein 68 (ANAC068) (Protein NAC WITH TRANSMEMBRANE MOTIF 1) (Protein NTM1-like 12)	-0.739652	3.0903	-3.58904	0.240909
AT4G01680	AtMYB55_MYB55__myb domain protein 55AtMYB55_MYB55__myb domain protein 55	AtMYB55 myb domain protein 55 MYB55 At4g01680 T15B16.4 T15B16_4	PF00249;	Myb domain protein 55 (T15B16.4 protein)	7.43843	-1.60909	3.18246	-5.86507
At4g01980	transposable element genetransposable element gene	-	-	-	-3.01294	1.60076	-1.38153	3.23218
AT4G02020	EZA1_SDG10_SWN__SET domain-containing proteinEZA1_SDG10_SWN__SET domain-containing protein	EZA1 SDG10 SET10 SWN At4g02020 T10M13.3	PF00856;	Histone-lysine N-methyltransferase EZA1 (EC 2.1.1.43) (CURLY LEAF-like 1) (Protein SET DOMAIN GROUP 10) (Protein SWINGER)	-0.164185	2.62539	-3.27611	-0.486527
AT4G02560	LD__Homeodomain-like superfamily proteinLD__Homeodomain-like superfamily protein	LD At4g02560 T10P11.15	-	Homeobox protein LUMINIDEPENDENS	0.264835	1.62026	-5.45417	-4.09874
AT4G02670	AtIDD12_IDD12__indeterminate(ID)-domain 12AtIDD12_IDD12__indeterminate(ID)-domain 12	IDD12 At4g02670 T10P11.4	-	Protein indeterminate-domain 12	1.29965	6.12166	-5.04671	-0.224701
AT4G04890	PDF2__protodermal factor 2PDF2__protodermal factor 2	PDF2 At4g04890 T1J1.3	PF00046;PF01852;	Homeobox-leucine zipper protein PROTODERMAL FACTOR 2 (HD-ZIP protein PDF2) (Homeodomain transcription factor PDF2)	-0.338291	1.71996	-3.00869	-0.950432
AT4G05100	AtMYB74_MYB74__myb domain protein 74AtMYB74_MYB74__myb domain protein 74	MYB74 At4g05100	PF00249;	Transcription factor MYB74 (Myb-related protein 74) (AtMYB74)	-2.72774	1.39676	-1.08125	3.04325
AT4G08150	BP_BP1_KNAT1__KNOTTED-like from Arabidopsis thalianaBP_BP1_KNAT1__KNOTTED-like from Arabidopsis thaliana	KNAT1 BP BP1 At4g08150 F9M13.2	PF03789;PF05920;PF03790;PF03791;	Homeobox protein knotted-1-like 1 (Protein BREVIPEDICELLUS) (Protein KNAT1)	0.703989	7.08003	-1.33327	5.04277
AT4G09450	Duplicated homeodomain-like superfamily proteinDuplicated homeodomain-like superfamily protein	At4g09450 T15G18.130 T15G18_130	PF00249;	Duplicated homeodomain-like superfamily protein (Putative uncharacterized protein AT4g09450) (Putative uncharacterized protein At4g09450)	-9.7872	0.318258	-0.299426	7.48335
AT4G09820	AtTT8_BHLH42_TT8__basic helix-loop-helix (bHLH) DNA-binding superfamily proteinAtTT8_BHLH42_TT8__basic helix-loop-helix (bHLH) DNA-binding superfamily protein	TT8 BHLH42 EN32 At4g09820 F17A8.170	PF14215;PF00010;	Transcription factor TT8 (Basic helix-loop-helix protein 42) (AtbHLH42) (bHLH 42) (Protein TRANSPARENT TESTA 8) (Transcription factor EN 32) (bHLH transcription factor bHLH042)	5.5811	4.93788	-4.41526	-5.05848
AT4G09960	AGL11_STK__K-box region and MADS-box transcription factor family protein AGL11_STK__K-box region and MADS-box transcription factor family protein	AGL11 STK At4g09960 T5L19.90	PF01486;PF00319;	Agamous-like MADS-box protein AGL11 (Protein SEEDSTICK)	-10.1706	0.080235	0.050732	0.464445
AT4G11140	CRF1__cytokinin response factor 1CRF1__cytokinin response factor 1	CRF1 ERF063 At4g11140 F2P3.5 T22B4.120	PF00847;	Ethylene-responsive transcription factor CRF1 (Protein CYTOKININ RESPONSE FACTOR 1)	-1.30014	-3.06151	5.3436	3.58222
AT4G11250	AGL52__AGAMOUS-like 52AGL52__AGAMOUS-like 52	AGL52 AGAMOUS-like 52 At4g11250 F8L21.40 F8L21_40	PF00319;	AGAMOUS-like 52 (MADS-box protein AGL52) (Putative uncharacterized protein AT4g11250)	-5.85994	0.219915	0.43114	6.511
AT4G11400	ARID/BRIGHT DNA-binding domain;ELM2 domain proteinARID/BRIGHT DNA-binding domain;ELM2 domain protein	ARID2 At4g11400 F25E4.20	PF01388;	AT-rich interactive domain-containing protein 2 (ARID domain-containing protein 2) (ARID and ELM2 domain-containing protein 2)	-7.3923	2.81114	-2.18311	8.02032
AT4G11660	AT-HSFB2B_HSF7_HSFB2B__winged-helix DNA-binding transcription factor family proteinAT-HSFB2B_HSF7_HSFB2B__winged-helix DNA-binding transcription factor family protein	HSFB2B HSF11 HSF7 At4g11660 T5C23.90	PF00447;	Heat stress transcription factor B-2b (AtHsfB2b) (AtHsf-11) (Heat shock factor protein 7) (HSF 7) (Heat shock transcription factor 7) (HSTF 7)	4.87251	0.037934	1.64071	-3.19386
AT4G11880	AGL14_XAL2__AGAMOUS-like 14AGL14_XAL2__AGAMOUS-like 14	AGL14 XAL2 At4g11880 T26M18.90	PF01486;PF00319;	Agamous-like MADS-box protein AGL14 (Protein XAANTAL 2)	-4.21148	0.180904	0.091522	4.48391
AT4G12020	ATWRKY19_MAPKKK11_MEKK4_WRKY19__protein kinase family proteinATWRKY19_MAPKKK11_MEKK4_WRKY19__protein kinase family protein	WRKY19 At4g12020 F16J13.90	PF07725;PF00931;PF02671;PF00069;PF03106;	Probable WRKY transcription factor 19 (WRKY DNA-binding protein 19)	-0.508917	2.55032	-3.43959	-0.380355
AT4G12240	zinc finger (C2H2 type) family proteinzinc finger (C2H2 type) family protein	-	-	-	-0.051665	3.21316	-2.534	0.730827
AT4G14920	Acyl-CoA N-acyltransferase with RING/FYVE/PHD-type zinc finger proteinAcyl-CoA N-acyltransferase with RING/FYVE/PHD-type zinc finger protein	At4g14920 Dl3500c FCAALL.143	PF16135;PF00628;	Acyl-CoA N-acyltransferase with RING/FYVE/PHD-type zinc finger protein (Putative uncharacterized protein At4g14920) (Fragment)	-0.215663	7.29239	-4.68612	2.82193
AT4G16150	calmodulin binding;transcription regulatorscalmodulin binding;transcription regulators	CMTA5 SR6 At4g16150 dl4115W FCAALL.291	PF12796;PF03859;PF00612;	Calmodulin-binding transcription activator 5 (Ethylene-induced calmodulin-binding protein f) (EICBP.f) (Signal-responsive protein 6)	-1.48854	2.9902	-3.82297	0.655767
AT4G16750	Integrase-type DNA-binding superfamily proteinIntegrase-type DNA-binding superfamily protein	ERF039 At4g16750 dl4400c FCAALL.19	PF00847;	Ethylene-responsive transcription factor ERF039	-0.802523	-3.49834	4.2993	1.60348
AT4G17500	ATERF-1_ERF-1__ethylene responsive element binding factor 1ATERF-1_ERF-1__ethylene responsive element binding factor 1	ERF1A ERF-1 ERF100 At4g17500 dl4785w FCAALL.123	PF00847;	Ethylene-responsive transcription factor 1A (AtERF1A) (Ethylene-responsive element-binding factor 1A) (EREBP-1A)	-2.03439	-3.16519	1.87305	0.742255
AT4G17750	ATHSF1_ATHSFA1A_HSF1_HSFA1A__heat shock factor 1ATHSF1_ATHSFA1A_HSF1_HSFA1A__heat shock factor 1	HSFA1A HSF1 HSF13 At4g17750 dl4910c FCAALL.107	PF00447;	Heat stress transcription factor A-1a (AtHsfA1a) (AtHsf-13) (Heat shock factor protein 1) (HSF 1) (Heat shock transcription factor 1) (HSTF 1)	-2.61963	1.18186	-3.73466	0.066829
AT4G17785	MYB39__myb domain protein 39MYB39__myb domain protein 39	MYB39 FCA0 At4g17785 dl4925c	PF00249;	Transcription factor MYB39 (Myb-related protein 39) (AtMYB39)	-10.116	-0.93988	1.06527	10.2414
AT4G18870	E2F/DP family winged-helix DNA-binding domainE2F/DP family winged-helix DNA-binding domain	At4g18870 F13C5.40 F13C5_40	PF00447;	E2F/DP family winged-helix DNA-binding domain-containing protein (Heat shock transcription factor-like protein) (Putative uncharacterized protein At4g18870)	-1.39454	0.232414	1.4596	3.08655
AT4G18880	AT-HSFA4A_HSF A4A__heat shock transcription factor A4AAT-HSFA4A_HSF A4A__heat shock transcription factor A4A	HSFA4A HSF15 HSF21 At4g18880 F13C5.50	PF00447;	Heat stress transcription factor A-4a (AtHsfA4a) (AtHsf-15) (Heat shock factor protein 21) (HSF 21) (Heat shock transcription factor 21) (HSTF 21)	14.9699	2.85393	-0.9664	-13.0824
AT4G20970	basic helix-loop-helix (bHLH) DNA-binding superfamily proteinbasic helix-loop-helix (bHLH) DNA-binding superfamily protein	BHLH162 At4g20970 T13K14.130	PF00010;	Transcription factor bHLH162 (Basic helix-loop-helix protein 162) (AtbHLH162) (bHLH 162) (bHLH transcription factor bHLH162)	-2.67371	-3.68088	2.34097	1.33379
AT4G21030	ATDOF4.2_ATDOF4;2__Dof-type zinc finger domain-containing proteinATDOF4.2_ATDOF4;2__Dof-type zinc finger domain-containing protein	DOF4.2 At4g21030 T13K14.190	PF02701;	Dof zinc finger protein DOF4.2 (AtDOF4.2)	0.022976	-3.08965	-0.888029	0.249235
AT4G21080	AtDOF4.5_DOF4.5__Dof-type zinc finger domain-containing proteinAtDOF4.5_DOF4.5__Dof-type zinc finger domain-containing protein	DOF4.5 At4g21080 F7J7.20	PF02701;	Dof zinc finger protein DOF4.5 (AtDOF4.5)	2.63941	0.246588	-0.192755	3.05077
AT4G21440	ATM4_ATMYB102_MYB102__MYB-like 102ATM4_ATMYB102_MYB102__MYB-like 102	MYB102 At4g21440 F18E5.60 T6K22.170	PF00249;	Transcription factor MYB102 (Myb-related protein 102) (AtMYB102) (Myb-related protein M4) (AtM4)	0.988116	3.30506	-4.74811	-2.43117
AT4G21550	VAL3__VP1/ABI3-like 3VAL3__VP1/ABI3-like 3	VAL3 HSL2 At4g21550 F18E5.170	PF02362;	B3 domain-containing transcription factor VAL3 (Protein HIGH-LEVEL EXPRESSION OF SUGAR-INDUCIBLE-LIKE 2) (Protein VP1/ABI3-LIKE 3)	7.83125	2.00426	-0.392961	-6.21995
AT4G22950	AGL19_GL19__AGAMOUS-like 19AGL19_GL19__AGAMOUS-like 19	AGL19 At4g22950 F7H19.130	PF01486;PF00319;	Agamous-like MADS-box protein AGL19	11.8956	0.941015	0.269203	-10.6854
At4g23800	3xHMG-box2__HMG (high mobility group) box protein3xHMG-box2__HMG (high mobility group) box protein	HMGB6 NFD6 WRKY53 At4g23800 F9D16.270 T32A16.2	PF00505;	High mobility group B protein 6 (Nucleosome/chromatin assembly factor group D 06) (Nucleosome/chromatin assembly factor group D 6) (WRKY transcription factor 53) (AtWRKY53) (WRKY DNA-binding protein 53)	-8.54762	-7.9943	0.053839	0.607155
AT4G24020	NLP7__NIN like protein 7NLP7__NIN like protein 7	NLP7 At4g24020 T19F6.16	PF00564;PF02042;	Protein NLP7 (AtNLP7) (NIN-like protein 7) (Nodule inception protein-like protein 7)	0.272017	3.10858	-4.22547	-1.38891
AT4G24150	AtGRF8_GRF8__growth-regulating factor 8AtGRF8_GRF8__growth-regulating factor 8	GRF8 At4g24150 T19F6.5	PF08880;PF08879;	Growth-regulating factor 8 (AtGRF8) (Transcription activator GRF8)	-3.95771	-1.73885	-0.588469	1.63038
AT4G24540	AGL24__AGAMOUS-like 24AGL24__AGAMOUS-like 24	AGL24 At4g24540 F22K18.260	PF01486;PF00319;	MADS-box protein AGL24 (Protein AGAMOUS-LIKE 24)	13.2108	1.10888	1.61196	-10.4899
AT4G25410	basic helix-loop-helix (bHLH) DNA-binding superfamily proteinbasic helix-loop-helix (bHLH) DNA-binding superfamily protein	BHLH126 EN3 At4g25410 T30C3.80	PF00010;	Transcription factor bHLH126 (Basic helix-loop-helix protein 126) (AtbHLH126) (bHLH 126) (Transcription factor EN 3) (bHLH transcription factor bHLH126)	-7.15545	-5.24262	0.33079	2.24361
AT4G26640	AtWRKY20_WRKY20__WRKY family transcription factor family proteinAtWRKY20_WRKY20__WRKY family transcription factor family protein	WRKY20 At4g26640 T15N24.90	PF03106;	Probable WRKY transcription factor 20 (WRKY DNA-binding protein 20)	-0.246307	1.74377	-3.18091	-1.19083
At4g27330	NZZ_SPL__sporocyteless (SPL)NZZ_SPL__sporocyteless (SPL)	SPL NZZ At4g27330 F27G19.11	PF08744;	Protein SPOROCYTELESS (Protein NOZZLE) (Transcription factor SPL)	0.070388	7.06387	0.206766	-0.345127
AT4G27910	ATX4_SDG16__SET domain protein 16ATX4_SDG16__SET domain protein 16	ATX4 SDG16 SET16 TX4 At4g27910 T13J8.20	PF00628;PF00855;PF00856;	Histone-lysine N-methyltransferase ATX4 (EC 2.1.1.43) (Protein SET DOMAIN GROUP 16) (Trithorax-homolog protein 4) (TRX-homolog protein 4) (Trithorax 4)	-0.098545	4.40816	-3.29928	-0.563329
AT4G27950	CRF4__cytokinin response factor 4CRF4__cytokinin response factor 4	CRF4 ERF066 At4g27950 T13J8.60	PF00847;	Ethylene-responsive transcription factor CRF4 (Protein CYTOKININ RESPONSE FACTOR 4)	0.88374	-0.677691	3.92598	2.36455
AT4G28110	AtMYB41_MYB41__myb domain protein 41AtMYB41_MYB41__myb domain protein 41	MYB41 At4g28110 T13J8.220	PF00249;	Transcription factor MYB41 (Myb-related protein 41) (AtMYB41)	-2.01698	2.36866	-3.43592	0.94972
AT4G28190	ULT_ULT1__Developmental regulator, ULTRAPETALAULT_ULT1__Developmental regulator, ULTRAPETALA	ULT1 At4g28190 F26K10.70	PF01342;	Protein ULTRAPETALA 1	-0.157534	-1.5779	5.44128	-0.251185
AT4G28500	ANAC073_NAC073_SND2__NAC domain containing protein 73ANAC073_NAC073_SND2__NAC domain containing protein 73	NAC073 SND2 At4g28500 F20O9.190	PF02365;	NAC domain-containing protein 73 (ANAC073) (Protein SECONDARY WALL-ASSOCIATED NAC DOMAIN PROTEIN 2)	-0.120083	-1.24587	3.89156	2.76577
AT4G29100	basic helix-loop-helix (bHLH) DNA-binding superfamily proteinbasic helix-loop-helix (bHLH) DNA-binding superfamily protein	BHLH68 EN60 At4g29100 F19B15.130	-	Transcription factor bHLH68 (Basic helix-loop-helix protein 68) (AtbHLH68) (bHLH 68) (Transcription factor EN 60) (bHLH transcription factor bHLH068)	-5.44629	-4.55447	0.46432	1.35615
AT4G29930	basic helix-loop-helix (bHLH) DNA-binding superfamily proteinbasic helix-loop-helix (bHLH) DNA-binding superfamily protein	BHLH27 EN42 At4g29930 F27B13.170	PF00010;	Transcription factor bHLH27 (Basic helix-loop-helix protein 27) (AtbHLH27) (bHLH 27) (Transcription factor EN 42) (bHLH transcription factor bHLH027)	-6.41971	-5.52339	1.3586	2.25491
AT4G29940	PRHA__pathogenesis related homeodomain protein APRHA__pathogenesis related homeodomain protein A	PRH PRHA At4g29940 F27B13.180	PF00046;PF00628;	Pathogenesis-related homeodomain protein (PRHA)	-0.295005	1.25565	-3.65533	-2.10467
AT4G30180	sequence-specific DNA binding transcription factors;transcription regulatorssequence-specific DNA binding transcription factors;transcription regulators	BHLH146 EN141 At4g30180 F9N11.30	-	Transcription factor bHLH146 (Basic helix-loop-helix protein 146) (AtbHLH146) (bHLH 146) (Transcription factor EN 141) (bHLH transcription factor bHLH146)	-4.54229	-5.57056	3.1354	2.10713
AT4G30860	ASHR3_SDG4__SET domain group 4ASHR3_SDG4__SET domain group 4	ASHR3 SDG4 SET4 SML At4g30860 F6I18.230	PF00856;	Histone-lysine N-methyltransferase ASHR3 (EC 2.1.1.43) (ASH1-related protein 3) (Protein SET DOMAIN GROUP 4) (Protein stamen loss)	-0.321333	-0.030072	0.937271	3.5963
AT4G30935	ATWRKY32_WRKY32__WRKY DNA-binding protein 32ATWRKY32_WRKY32__WRKY DNA-binding protein 32	WRKY32 At4g30935 F6I18.4	PF03106;	Probable WRKY transcription factor 32 (WRKY DNA-binding protein 32)	0.097415	2.52948	-3.25477	-0.822706
AT4G30980	LRL2__LJRHL1-like 2LRL2__LJRHL1-like 2	BHLH69 EN94 At4g30980 F6I18.110	PF00010;	Transcription factor bHLH69 (Basic helix-loop-helix protein 69) (AtbHLH69) (bHLH 69) (Transcription factor EN 94) (bHLH transcription factor bHLH069)	-3.59031	-1.44498	2.26394	4.40927
AT4G31620	Transcriptional factor B3 family proteinTranscriptional factor B3 family protein	REM3 At4g31620 F28M20.190	PF02362;	B3 domain-containing protein REM3 (Protein REPRODUCTIVE MERISTEM 3)	-3.10252	2.05287	-2.67976	2.47563
AT4G31650	Transcriptional factor B3 family proteinTranscriptional factor B3 family protein	REM6 At4g31650 F28M20.160	PF02362;	B3 domain-containing protein REM6 (Protein REPRODUCTIVE MERISTEM 6)	-0.475519	3.1257	-3.31262	0.288597
AT4G31920	ARR10_RR10__response regulator 10ARR10_RR10__response regulator 10	ARR10 ARP4 At4g31920 F10N7.270	PF00249;PF00072;	Two-component response regulator ARR10 (Receiver-like protein 4)	0.408061	2.44954	-3.22767	-1.18619
AT4G32010	HSI2-L1_HSL1_VAL2__HSI2-like 1HSI2-L1_HSL1_VAL2__HSI2-like 1	VAL2 HSL1 At4g32010 F10N7.180	PF02362;PF07496;	B3 domain-containing transcription repressor VAL2 (Protein HIGH-LEVEL EXPRESSION OF SUGAR-INDUCIBLE-LIKE 1) (Protein VP1/ABI3-LIKE 2)	-1.85094	1.6009	-3.15297	0.29887
At4g32551	LUG_RON2__LisH dimerisation motif;WD40/YVTN repeat-like-containing domainLUG_RON2__LisH dimerisation motif;WD40/YVTN repeat-like-containing domain	LUG RON2 At4g32551 L23H3.30	PF08513;PF00400;	Transcriptional corepressor LEUNIG (Protein ROTUNDA2)	9.93681	3.99548	-1.84568	-7.787
At4g32570	TIFY8__TIFY domain protein 8TIFY8__TIFY domain protein 8	TIFY8 At4g32570 F4D11.230	PF06200;	Protein TIFY 8	0.502069	10.8772	1.07439	-0.343218
AT4G32730	ATMYB3R-1_ATMYB3R1_MYB3R-1_MYB3R1_PC-MYB1__Homeodomain-like proteinATMYB3R-1_ATMYB3R1_MYB3R-1_MYB3R1_PC-MYB1__Homeodomain-like protein	MYB3R1 PC-MYB1 At4g32730 F4D11.70	PF00249;	Transcription factor MYB3R-1 (Myb-related protein 3R-1) (Plant c-MYB-like protein 1) (Protein PC-MYB1)	-3.67945	0.161417	-0.290761	2.3475
AT4G32800	Integrase-type DNA-binding superfamily proteinIntegrase-type DNA-binding superfamily protein	ERF043 At4g32800 T16I18.10	PF00847;	Ethylene-responsive transcription factor ERF043	0.52388	-2.86844	5.00546	1.61315
AT4G34400	AP2/B3-like transcriptional factor family proteinAP2/B3-like transcriptional factor family protein	At4g34400 F10M10.170	PF02362;	B3 domain-containing protein At4g34400	0.438488	1.7966	2.29486	3.65297
AT4G34410	RRTF1__redox responsive transcription factor 1RRTF1__redox responsive transcription factor 1	ERF109 At4g34410 F10M10.180	PF00847;	Ethylene-responsive transcription factor ERF109	4.57818	0.84677	-0.249006	-3.98042
AT4G34590	ATB2_AtbZIP11_BZIP11_GBF6__G-box binding factor 6ATB2_AtbZIP11_BZIP11_GBF6__G-box binding factor 6	BZIP11 ATB2 GBF6 At4g34590 T4L20.170	PF00170;	bZIP transcription factor 11 (AtbZIP11) (G-box-binding factor 6) (bZIP transcription factor ATB2)	-0.665532	-1.56583	3.18375	2.28345
AT4G35270	NLP2__Plant regulator RWP-RK family proteinNLP2__Plant regulator RWP-RK family protein	NLP2 At4g35270 F23E12.170	PF00564;PF02042;	Protein NLP2 (AtNLP2) (NIN-like protein 2) (Nodule inception protein-like protein 2)	-0.090935	3.58361	-3.85531	-0.180758
AT4G35590	RKD5__RWP-RK domain-containing proteinRKD5__RWP-RK domain-containing protein	RKD5 At4g35590 F8D20.100	PF02042;	Protein RKD5 (AtRKD5) (RWP-RK domain-containing protein 5)	0.562753	-1.65077	6.79695	4.58343
AT4G36160	ANAC076_NAC076_VND2__NAC domain containing protein 76ANAC076_NAC076_VND2__NAC domain containing protein 76	NAC076 VND2 At4g36160 F23E13.50	PF02365;	NAC domain-containing protein 76 (ANAC076) (Protein VASCULAR RELATED NAC-DOMAIN 2)	-0.471053	1.55795	-0.401695	1.62731
AT4G36240	GATA7__GATA transcription factor 7GATA7__GATA transcription factor 7	GATA7 At4g36240 F23E13.130	PF00320;	GATA transcription factor 7	-0.06281	-1.76191	3.77593	2.07682
AT4G36570	ATRL3_RL3__RAD-like 3ATRL3_RL3__RAD-like 3	RL3 At4g36570 AP22.24 C7A10.790	PF00249;	Protein RADIALIS-like 3 (AtRL3) (Protein RAD-like 3)	-3.85582	-0.176287	3.62876	7.3083
AT4G36620	GATA19_HANL2__GATA transcription factor 19GATA19_HANL2__GATA transcription factor 19	GATA19 At4g36620 C7A10.740	PF00320;	GATA transcription factor 19	0.400386	0.464445	3.15945	3.22351
AT4G36990	AT-HSFB1_ATHSF4_HSF4_HSFB1_TBF1__heat shock factor 4AT-HSFB1_ATHSF4_HSF4_HSFB1_TBF1__heat shock factor 4	HSFB1 HSF16 HSF4 At4g36990 C7A10.370	PF00447;	Heat stress transcription factor B-1 (AtHsfB1) (AtHsf-16) (Heat shock factor protein 4) (HSF 4) (Heat shock transcription factor 4) (HSTF 4)	3.96617	-0.534055	2.24373	-2.2565
AT4G37750	ANT_CKC_CKC1_DRG__Integrase-type DNA-binding superfamily proteinANT_CKC_CKC1_DRG__Integrase-type DNA-binding superfamily protein	ANT CKC1 DRG OVM At4g37750 T28I19.30	PF00847;	AP2-like ethylene-responsive transcription factor ANT (Complementing a protein kinase C mutant protein 1) (Protein AINTEGUMENTA) (Protein DRAGON) (Protein OVULE MUTANT)	-0.516124	1.92953	0.795387	3.24104
AT4G38340	NLP3__Plant regulator RWP-RK family proteinNLP3__Plant regulator RWP-RK family protein	NLP3 At4g38340 F22I13.110	PF00564;PF02042;	Protein NLP3 (AtNLP3) (NIN-like protein 3) (Nodule inception protein-like protein 3)	-1.06552	3.0836	-4.55329	-0.404164
AT4G38620	ATMYB4_MYB4__myb domain protein 4ATMYB4_MYB4__myb domain protein 4	MYB4 At4g38620 F20M13.180	PF00249;	Transcription repressor MYB4 (Myb-related protein 4) (AtMYB4)	-0.38027	8.53838	-6.58785	-0.38027
AT4G38900	Basic-leucine zipper (bZIP) transcription factor family proteinBasic-leucine zipper (bZIP) transcription factor family protein	BZIP29 basic leucine-zipper 29 bZIP29 At4g38900 F19H22.5	PF00170;	Basic-leucine zipper (BZIP) transcription factor family protein (Putative uncharacterized protein AT4g38900) (Transcription factor bZIP29)	0.451853	3.22712	-3.0269	-0.251639
AT4G38910	ATBPC5_BBR/BPC5_BPC5__basic pentacysteine 5ATBPC5_BBR/BPC5_BPC5__basic pentacysteine 5	BPC5 BBR/BPC5 At4g38910 F19H22.10	PF06217;	Protein BASIC PENTACYSTEINE5 (AtBPC5) (GAGA-motif binding transcriptional activator BBR/BPC5)	0.729424	3.58198	1.23359	4.08615
AT4G38960	BBX19__B-box type zinc finger family proteinBBX19__B-box type zinc finger family protein	BBX19 DBB1B STH5 At4g38960 F19H22.60	PF00643;	B-box zinc finger protein 19 (Protein DOUBLE B-BOX 1B) (Protein SALT TOLERANCE HOMOLOG 5)	1.62247	3.14486	-0.254358	1.26804
AT4G39250	ATRL1_RL1_RSM2__RAD-like 1ATRL1_RL1_RSM2__RAD-like 1	RL1 RSM2 At4g39250 T22F8.150	PF00249;	Protein RADIALIS-like 1 (AtRL1) (Protein RAD-like 1) (Protein RADIALIS-LIKE SANT/MYB 2) (Protein RSM2)	-8.96751	0.070606	-0.618034	-0.042541
AT4G39410	ATWRKY13_WRKY13__WRKY DNA-binding protein 13ATWRKY13_WRKY13__WRKY DNA-binding protein 13	WRKY13 At4g39410 F23K16.40	PF03106;	Probable WRKY transcription factor 13 (WRKY DNA-binding protein 13)	8.85602	9.96705	-0.176576	0.934445
AT5G01200	Duplicated homeodomain-like superfamily proteinDuplicated homeodomain-like superfamily protein	At5g01200 F7J8.180 F7J8_180	PF00249;	Duplicated homeodomain-like superfamily protein (MYB transcription factor) (Putative uncharacterized protein F7J8_180)	3.50837	-1.08113	1.12974	-3.45976
AT5G01310	APTX__APRATAXIN-likeAPTX__APRATAXIN-like	BHLH140 EN122 At5g01310 T10O8.20	PF00010;PF01661;PF16278;	Transcription factor bHLH140 (Basic helix-loop-helix protein 140) (AtbHLH140) (bHLH 140) (Transcription factor EN 122) (bHLH transcription factor bHLH140)	-0.868733	2.42148	-4.36724	-1.07702
AT5G01900	ATWRKY62_WRKY62__WRKY DNA-binding protein 62ATWRKY62_WRKY62__WRKY DNA-binding protein 62	WRKY62 At5g01900 T20L15.170	PF03106;	Probable WRKY transcription factor 62 (WRKY DNA-binding protein 62)	-0.074635	-1.44619	3.32667	1.95511
AT5G02320	ATMYB3R5_MYB3R-5__myb domain protein 3r-5ATMYB3R5_MYB3R-5__myb domain protein 3r-5	MYB3R5 At5g02320 T1E22.80	PF00249;	Transcription factor MYB3R-5 (Myb-related protein 3R-5)	1.32457	2.74231	-3.26844	-1.8507
AT5G02840	LCL1__LHY/CCA1-like 1LCL1__LHY/CCA1-like 1	RVE4 LCL1 At5g02840 F9G14.150	PF00249;	Protein REVEILLE 4 (Myb transcription factor LHY/CCA1-like 1)	-3.1698	1.83951	-0.672316	4.337
AT5G03150	JKD__C2H2-like zinc finger proteinJKD__C2H2-like zinc finger protein	JKD IDD10 IDZ3 At5g03150 F15A17.180	-	Zinc finger protein JACKDAW (ID1-like zinc finger protein 3) (Protein indeterminate-domain 10)	-5.04847	-2.3582	-2.52062	0.169643
AT5G03510	C2H2-type zinc finger family proteinC2H2-type zinc finger family protein	At5g03510 F12E4.290 F12E4_290	-	C2H2-type zinc finger family protein (Putative uncharacterized protein At5g03510) (Putative uncharacterized protein F12E4_290)	3.5305	0.401894	2.03243	-1.09618
AT5G03720	AT-HSFA3_HSFA3__heat shock transcription factor A3AT-HSFA3_HSFA3__heat shock transcription factor A3	HSFA3 HSF17 At5g03720 F17C15.140	PF00447;	Heat stress transcription factor A-3 (AtHsfA3) (AtHsf-17)	-8.07031	2.84202	0.257175	11.1695
AT5G03780	TRFL10__TRF-like 10TRFL10__TRF-like 10	TRFL10 TRF-like 10 At5g03780 F17C15.200 F17C15_200	-	TRF-like 10	-0.539874	1.41218	-4.12101	-2.16896
AT5G04240	ELF6__Zinc finger (C2H2 type) family protein / transcription factor jumonji (jmj) family proteinELF6__Zinc finger (C2H2 type) family protein / transcription factor jumonji (jmj) family protein	ELF6 JMJ11 PKDM9B At5g04240 F21E1.160	PF02373;PF02375;	Probable lysine-specific demethylase ELF6 (EC 1.14.11.-) (Early flowering 6) (Jumonji domain-containing protein 11) (Probable lysine-specific histone demethylase ELF6)	-6.79497	3.29578	-5.2789	4.81186
AT5G04340	C2H2_CZF2_ZAT6__zinc finger of Arabidopsis thaliana 6C2H2_CZF2_ZAT6__zinc finger of Arabidopsis thaliana 6	ZAT6 CZF2 At5g04340 T19N18.70	-	Zinc finger protein ZAT6 (COLD INDUCED ZINC FINGER PROTEIN 2)	1.27635	-1.52561	3.06863	0.266676
AT5G04390	C2H2-type zinc finger family proteinC2H2-type zinc finger family protein	At5g04390 T19N18.120 T19N18_120	-	C2H2-type zinc finger family protein (Putative zinc finger transcription factor)	3.77538	0.920068	0.262283	-2.59303
AT5G04410	NAC2_anac078__NAC domain containing protein 2NAC2_anac078__NAC domain containing protein 2	NAC078 NAC2 NTL11 At5g04410 T32M21.10	PF02365;	NAC domain-containing protein 78 (ANAC078) (Protein NTM1-like 11)	-0.167917	1.61047	-1.22651	0.551874
AT5G05410	DREB2_DREB2A__DRE-binding protein 2ADREB2_DREB2A__DRE-binding protein 2A	DREB2A ERF045 At5g05410 K18I23.22	PF00847;	Dehydration-responsive element-binding protein 2A (Protein DREB2A)	1.52634	3.66166	-2.88878	-0.753452
AT5G05550	sequence-specific DNA binding transcription factorssequence-specific DNA binding transcription factors	MOP10.9 MOP10_9 At5g05550	-	Sequence-specific DNA binding transcription factor	-0.388447	1.0939	-3.92831	-2.44596
AT5G05770	WOX5A_WOX7__WUSCHEL related homeobox 7WOX5A_WOX7__WUSCHEL related homeobox 7	WOX7 At5g05770 MJJ3.18	PF00046;	WUSCHEL-related homeobox 7	-1.93899	-3.33993	3.32277	1.92182
AT5G05790	Duplicated homeodomain-like superfamily proteinDuplicated homeodomain-like superfamily protein	MJJ3.20 MJJ3_20 At5g05790	PF00249;	At5g05790 (Duplicated homeodomain-like superfamily protein) (MYB transcription factor) (Similarity to I-box binding factor)	-5.16962	2.68374	-0.77223	7.08113
AT5G06100	ATMYB33_MYB33__myb domain protein 33ATMYB33_MYB33__myb domain protein 33	MYB33 At5g06100 K16F4.6	PF00249;	Transcription factor MYB33 (Myb-related protein 33) (AtMYB33)	5.17167	1.12881	-1.13802	-5.18088
AT5G06110	DnaJ domain ;Myb-like DNA-binding domainDnaJ domain ;Myb-like DNA-binding domain	At5g06110 K16F4.7 K16F4_7	PF00226;PF00249;	Cell division related protein-like (DnaJ and myb-like DNA-binding domain-containing protein)	4.05908	1.48045	-1.9471	-4.52574
AT5G06250	DPA4__AP2/B3-like transcriptional factor family proteinDPA4__AP2/B3-like transcriptional factor family protein	At5g06250 MHF15.23	PF02362;	B3 domain-containing protein At5g06250	-0.267247	-1.49488	3.8862	2.65856
AT5G06420	Zinc finger (CCCH-type/C3HC4-type RING finger) family proteinZinc finger (CCCH-type/C3HC4-type RING finger) family protein	At5g06420 MHF15.6	PF00642;	Zinc finger CCCH domain-containing protein 51 (AtC3H51)	-0.142364	3.79422	-3.8802	0.056382
AT5G06960	OBF5_TGA5__OCS-element binding factor 5OBF5_TGA5__OCS-element binding factor 5	TGA5 BZIP26 OBF5 At5g06960 MOJ9.13	PF00170;PF14144;	Transcription factor TGA5 (Ocs element-binding factor 5) (OBF5) (bZIP transcription factor 26) (AtbZIP26)	0.139151	3.53967	-2.78676	0.613757
AT5G07210	ARR21_RR21__response regulator 21ARR21_RR21__response regulator 21	ARR21 At5g07210 T28J14_150	PF00072;	Putative two-component response regulator ARR21	-7.82884	-2.39274	1.90315	7.33925
AT5G07680	ANAC079_ANAC080_ATNAC4_NAC080_NAC4__NAC domain containing protein 80ANAC079_ANAC080_ATNAC4_NAC080_NAC4__NAC domain containing protein 80	NAC079 TGT2 At5g07680 MBK20.13	PF02365;	NAC domain-containing protein 79 (ANAC79) (ANAC80) (AtNAC79) (AtNAC80)	0.298525	3.94316	-5.25933	-1.6147
AT5G07690	ATMYB29_MYB29_PMG2__myb domain protein 29ATMYB29_MYB29_PMG2__myb domain protein 29	MYB29 HAG3 PMG2 At5g07690 MBK20.15	PF00249;	Transcription factor MYB29 (Myb-related protein 29) (AtMYB29) (Protein HIGH ALIPHATIC GLUCOSINOLATE 3) (Protein PRODUCTION OF METHIONINE-DERIVED GLUCOSINOLATE 2)	4.72625	3.03981	-0.402567	-2.08901
AT5G07700	AtMYB76_MYB76__myb domain protein 76AtMYB76_MYB76__myb domain protein 76	MYB76 HAG2 At5g07700 MBK20.16	PF00249;	Transcription factor MYB76 (Myb-related protein 76) (AtMYB76) (Protein HIGH ALIPHATIC GLUCOSINOLATE 2)	8.23799	1.97683	-0.856504	-7.11766
AT5G08130	BIM1__basic helix-loop-helix (bHLH) DNA-binding superfamily proteinBIM1__basic helix-loop-helix (bHLH) DNA-binding superfamily protein	BIM1 BHLH46 EN126 At5g08130 T22D6.70	PF00010;	Transcription factor BIM1 (BES1-interacting Myc-like protein 1) (Basic helix-loop-helix protein 46) (AtbHLH46) (bHLH 46) (Transcription factor EN 126) (bHLH transcription factor bHLH046)	-2.24345	1.31465	-3.49782	0.060279
AT5G08141	AtbZIP75_bZIP75__basic leucine-zipper 75AtbZIP75_bZIP75__basic leucine-zipper 75	bZIP75 AtbZIP75 basic leucine-zipper 75 At5g08141	PF07716;	Basic leucine-zipper 75	-0.04694	5.82136	0.35316	-0.203686
AT5G08520	Duplicated homeodomain-like superfamily proteinDuplicated homeodomain-like superfamily protein	SRM1 At5g08520	PF00249;	Transcription factor SRM1 (Myb-related protein SRM1) (Protein SALT-RELATED MYB 1)	-6.17849	0.615258	0.073393	6.86715
AT5G09410	CAMTA1_EICBP.B__ethylene induced calmodulin binding proteinCAMTA1_EICBP.B__ethylene induced calmodulin binding protein	CMTA1 SR2 At5g09410 T5E8.210	PF12796;PF03859;PF00612;PF01833;	Calmodulin-binding transcription activator 1 (Ethylene-induced calmodulin-binding protein b) (EICBP.b) (Signal-responsive protein 2)	-0.940526	1.49379	-4.1044	-1.67009
AT5G09740	HAC11_HAG05_HAG5_HAM2__histone acetyltransferase of the MYST family 2HAC11_HAG05_HAG5_HAM2__histone acetyltransferase of the MYST family 2	HAM2 HAG5 At5g09740 F17I14.70 MTH16.20	PF01853;PF11717;	Histone acetyltransferase of the MYST family 2 (EC 2.3.1.48) (Histone acetyltransferase of the GNAT/MYST superfamily 5) (MYST-like histone acetyltransferase 2)	-3.97408	-2.25815	-0.687525	1.0284
AT5G10030	OBF4_TGA4__TGACG motif-binding factor 4OBF4_TGA4__TGACG motif-binding factor 4	TGA4 BZIP57 OBF4 At5g10030 T31P16_20	PF00170;PF14144;	Transcription factor TGA4 (Ocs element-binding factor 4) (OBF4) (bZIP transcription factor 57) (AtbZIP57)	0.460654	4.45155	-2.71684	1.27406
AT5G10280	ATMYB64_ATMYB92_MYB92__myb domain protein 92ATMYB64_ATMYB92_MYB92__myb domain protein 92	MYB92 ATMYB64 ATMYB92 myb domain protein 92 At5g10280 F18D22.50 F18D22_50	PF00249;	MYB transcription factor (Myb domain protein 92) (Putative myb family transcription factor) (Putative transcription factor) (Putative transcription factor MYB92)	-6.32536	0.332144	-2.53652	4.12098
AT5G10510	AIL6_PLT3__AINTEGUMENTA-like 6AIL6_PLT3__AINTEGUMENTA-like 6	AIL6 At5g10510 F12B17.140	PF00847;	AP2-like ethylene-responsive transcription factor AIL6 (Protein AINTEGUMENTA-LIKE 6)	-1.02522	1.79289	0.956388	3.7745
AT5G10970	C2H2 and C2HC zinc fingers superfamily proteinC2H2 and C2HC zinc fingers superfamily protein	At5g10970 T30N20.240 T30N20_240	-	C2H2 and C2HC zinc fingers superfamily protein (Putative uncharacterized protein At5g10970) (Zinc finger-like protein)	1.72303	3.69261	-0.590386	1.37919
AT5G11050	AtMYB64_MYB64_URP10__myb domain protein 64AtMYB64_MYB64_URP10__myb domain protein 64	AtMYB64 myb domain protein 64 MYB64 UAS-TAGGED ROOT PATTERNING10 URP10 At5g11050 T5K6.40 T5K6_40	-	MYB DNA-binding-like protein (MYB transcription factor) (Myb domain protein 64)	-11.174	-0.970125	-0.771227	9.43261
AT5G11190	SHN2__Integrase-type DNA-binding superfamily proteinSHN2__Integrase-type DNA-binding superfamily protein	SHN2 ERF004 At5g11190 F2I11.80	PF00847;	Ethylene-responsive transcription factor SHINE 2	0.23944	-1.09172	3.58008	2.24892
AT5G11510	AtMYB3R4_MYB3R-4__myb domain protein 3r-4AtMYB3R4_MYB3R-4__myb domain protein 3r-4	MYB3R4 EDC At5g11510 F15N18.100	PF00249;	Transcription factor MYB3R-4 (Myb-related protein 3R-4) (Protein ENHANCED DEFECTIVE CYTOKINESIS)	-12.7851	0.255967	-0.289812	11.0571
AT5G11590	TINY2__Integrase-type DNA-binding superfamily proteinTINY2__Integrase-type DNA-binding superfamily protein	DREB3 ERF041 TINY2 At5g11590 F15N18.180	PF00847;	Dehydration-responsive element-binding protein 3 (Protein TINY 2)	1.05769	-1.58697	3.76747	1.1228
AT5G12330	LRP1__Lateral root primordium (LRP) protein-relatedLRP1__Lateral root primordium (LRP) protein-related	LRP1 At5g12330 T2L20	-	Protein LATERAL ROOT PRIMORDIUM 1	-1.95457	2.38357	-0.607166	3.73097
AT5G12400	DNA binding;zinc ion binding;DNA bindingDNA binding;zinc ion binding;DNA binding	At5g12400	PF02791;PF00628;	PHD-finger and DNA binding domain-containing protein	0.361154	4.22086	-6.12675	-2.26704
AT5G13790	AGL15__AGAMOUS-like 15AGL15__AGAMOUS-like 15	AGL15 At5g13790 MXE10.6	PF01486;PF00319;	Agamous-like MADS-box protein AGL15	5.23426	0.873918	2.06017	-2.30017
[truncated: 134 more rows]

## Sheet: Suppl Table 6
Suppl. Table 6. Differentially expressed TFs specific to groups A, B and C in vte1/wild type
[truncated: 124 more rows]

## Sheet: Suppl Table 7
Suppl. Table 7. Differentially expressed TFs specific to groups A, B and C in vte4/wild type
[truncated: 138 more rows]

[truncated: 3 more sheets: Suppl Table 8, Suppl Table 9, Suppl Table 10]
